# Supplementary material for: 2,4,6-Tri­nitro­phenyl 3-chloro­benzoate
Source: Acta Crystallogr Sect E Struct Rep Online. 2013 May 25;69(Pt 6):o966. doi: 10.1107/S1600536813013792 (PMC3685104; doi:10.1107/S1600536813013792)
Supplement: Supplementary file 1 [file e-69-0o966-sup1.cif]

##############################################################################
#                                                                            #
# This CIF contains the data in a paper accepted for publication in          #
# Acta Crystallographica Section E. It conforms to the requirements of       #
# Notes for Authors for Acta Crystallographica Section E, and has been       #
# peer reviewed under the auspices of the IUCr Commission on Journals.       #
#                                                                            #
# Full details of the Crystallographic Information File format               #
# are given in the paper "The Crystallographic Information File (CIF):       #
# a New Standard Archive File for Crystallography" by S. R. Hall, F. H.      #
# Allen and I. D. Brown [Acta Cryst. (1991), A47, 655-685].                  #
#                                                                            #
# The current version of the core CIF dictionary is obtainable from          #
# ftp://ftp.iucr.org/pub/cif_core.dic.                                       #
#                                                                            #
# Software is freely available for graphical display of the structure(s)     #
# in this CIF. For information consult the CIF software page                 #
# http://www.iucr.org/resources/cif/software.                                #
#                                                                            #
# This file may be used for bona fide research purposes within the           #
# scientific community so long as proper attribution is given to the journal # 
# article from which it was obtained.                                        #
#                                                                            #
##############################################################################
data_I
_audit_creation_method     SHELXL-97
_chemical_name_systematic
;
2,4,6-Trinitrophenyl 3-chlorobenzoate
;
_chemical_name_common     '2,4,6-trinitrophenyl 3-chlorobenzoate'
_chemical_formula_moiety     'C13 H6 Cl N3 O8'
_chemical_formula_sum     'C13 H6 Cl N3 O8'
_chemical_formula_iupac     'C13 H6 Cl N3 O8'
_chemical_formula_weight     367.66
_chemical_melting_point     408.0(10)
_symmetry_cell_setting     monoclinic
_symmetry_space_group_name_H-M     'P 21/c'
_symmetry_space_group_name_Hall     '-P 2ybc'
loop_
    _symmetry_equiv_pos_as_xyz
    'x, y, z'
    '-x, y+1/2, -z+1/2'
    '-x, -y, -z'
    'x, -y-1/2, z-1/2'
_cell_length_a     11.0633(4)
_cell_length_b     9.6560(4)
_cell_length_c     14.0251(6)
_cell_angle_alpha     90.00
_cell_angle_beta     94.009(2)
_cell_angle_gamma     90.00
_cell_volume     1494.60(10)
_cell_formula_units_Z     4
_cell_measurement_reflns_used     6920
_cell_measurement_theta_min     2.546
_cell_measurement_theta_max     27.485
_cell_measurement_temperature     295
_exptl_crystal_description     'block'
_exptl_crystal_colour     'pale-yellow'
_exptl_crystal_size_max     0.24
_exptl_crystal_size_mid     0.24
_exptl_crystal_size_min     0.17
_exptl_crystal_density_diffrn     1.634
_exptl_crystal_density_meas     ?
_exptl_crystal_density_method     'not measured'
_exptl_crystal_F_000     744
_exptl_absorpt_coefficient_mu     0.308
_exptl_absorpt_correction_type     none
_exptl_absorpt_process_details     ?
_exptl_absorpt_correction_T_min     ?
_exptl_absorpt_correction_T_max     ?
_diffrn_ambient_temperature     295
_diffrn_radiation_type     MoK\a
_diffrn_radiation_wavelength     0.71073
_diffrn_radiation_source     'fine-focus sealed tube'
_diffrn_radiation_monochromator     graphite
_diffrn_measurement_device_type     'Nonius KappaCCD'
_diffrn_measurement_device     '95mm CCD camera on \k-goniostat'
_diffrn_measurement_method     'CCD rotation images, thick slices'
_diffrn_detector_area_resol_mean     ?
_diffrn_reflns_number     16939
_diffrn_reflns_av_R_equivalents     0.0691
_diffrn_reflns_av_sigmaI/netI     0.0465
_diffrn_reflns_theta_min     2.56
_diffrn_reflns_theta_max     27.51
_diffrn_reflns_theta_full     27.00
_diffrn_measured_fraction_theta_max     0.988
_diffrn_measured_fraction_theta_full     0.996
_diffrn_reflns_limit_h_min     -13
_diffrn_reflns_limit_h_max     14
_diffrn_reflns_limit_k_min     -11
_diffrn_reflns_limit_k_max     12
_diffrn_reflns_limit_l_min     -17
_diffrn_reflns_limit_l_max     18
_diffrn_standards_number     0
_diffrn_standards_interval_count     .
_diffrn_standards_interval_time     .
_diffrn_standards_decay_%     ?
_refine_special_details
;
Refinement of <i>F</i>^2^ against ALL reflections. The weighted <i>R</i>-factor
<i>wR</i> and goodness of fit <i>S</i> are based on <i>F</i>^2^, conventional
<i>R</i>-factors <i>R</i> are based on <i>F</i>, with <i>F</i> set to zero for
negative <i>F</i>^2^. The threshold expression of <i>F</i>^2^ >
\s(<i>F</i>^2^) is used only for calculating <i>R</i>-factors(gt) <i>etc</i>.
and is not relevant to the choice of reflections for refinement.
<i>R</i>-factors based on <i>F</i>^2^ are statistically about twice as large
as those based on <i>F</i>, and <i>R</i>- factors based on ALL data will be
even larger.
;
_reflns_number_total     3383
_reflns_number_gt     2015
_reflns_threshold_expression     I>2\s(I)
_refine_ls_structure_factor_coef     Fsqd
_refine_ls_matrix_type     full
_refine_ls_R_factor_all     0.0960
_refine_ls_R_factor_gt     0.0511
_refine_ls_wR_factor_gt     0.1337
_refine_ls_wR_factor_ref     0.1616
_refine_ls_goodness_of_fit_ref     1.001
_refine_ls_restrained_S_all     1.001
_refine_ls_number_reflns     3383
_refine_ls_number_parameters     227
_refine_ls_number_restraints     0
_refine_ls_hydrogen_treatment     constr
_refine_ls_weighting_scheme     calc
_refine_ls_weighting_details
         'calc w=1/[\s^2^(Fo^2^)+(0.0973P)^2^+0.0000P] where P=(Fo^2^+2Fc^2^)/3'
_atom_sites_solution_hydrogens     geom
_atom_sites_solution_primary     direct
_atom_sites_solution_secondary     difmap
_refine_ls_shift/su_max     0.000
_refine_ls_shift/su_mean     0.000
_refine_diff_density_max     0.322
_refine_diff_density_min     -0.268
_refine_ls_extinction_method     none
_refine_ls_extinction_coef     ?
loop_
    _atom_type_symbol
    _atom_type_description
    _atom_type_scat_dispersion_real
    _atom_type_scat_dispersion_imag
    _atom_type_scat_source
    'C' 'C' 0.0030 0.0020
                         'International Tables Vol C Tables 4.2.6.8 and 6.1.1.4'
    'H' 'H' 0.0000 0.0000
                         'International Tables Vol C Tables 4.2.6.8 and 6.1.1.4'
    'Cl' 'Cl' 0.1480 0.1590
                         'International Tables Vol C Tables 4.2.6.8 and 6.1.1.4'
    'N' 'N' 0.0060 0.0030
                         'International Tables Vol C Tables 4.2.6.8 and 6.1.1.4'
    'O' 'O' 0.0110 0.0060
                         'International Tables Vol C Tables 4.2.6.8 and 6.1.1.4'
_computing_data_collection     'COLLECT (Nonius, 2000)'
_computing_cell_refinement     'SCALEPACK (Otwinowski & Minor, 1997)'
_computing_data_reduction     'DENZO and SCALEPACK (Otwinowski & Minor, 1997)'
_computing_structure_solution     'SHELXS97 (Sheldrick, 2008)'
_computing_structure_refinement     'SHELXL97 (Sheldrick, 2008)'
_computing_molecular_graphics
 'ORTEP-3 for Windows (Farrugia, 2012) and Mercury (Macrae <i>et al.</i>, 2006)'
_computing_publication_material     'WinGX (Farrugia, 2012)'
loop_
    _atom_site_type_symbol
    _atom_site_label
    _atom_site_fract_x
    _atom_site_fract_y
    _atom_site_fract_z
    _atom_site_U_iso_or_equiv
    _atom_site_adp_type
    _atom_site_calc_flag
    _atom_site_refinement_flags
    _atom_site_occupancy
    _atom_site_symmetry_multiplicity
    _atom_site_disorder_assembly
    _atom_site_disorder_group
    Cl Cl 0.56852(7) -0.00919(7) 0.28977(5) 0.0682(3) Uani d . 1 1 . .
    O O7 0.71179(13) 0.23513(17) 0.69696(10) 0.0502(4) Uani d . 1 1 . .
    O O8 0.84485(15) 0.14324(18) 0.60062(12) 0.0578(5) Uani d . 1 1 . .
    C C13 0.6511(2) 0.0995(2) 0.45876(16) 0.0471(5) Uani d . 1 1 . .
    H H13 0.7174 0.0411 0.4550 0.057 Uiso calc R 1 1 . .
    C C3 0.8964(2) 0.1510(2) 0.91560(16) 0.0465(5) Uani d . 1 1 . .
    H H3 0.9003 0.0823 0.9622 0.056 Uiso calc R 1 1 . .
    C C1 0.80334(19) 0.2457(2) 0.76791(15) 0.0440(5) Uani d . 1 1 . .
    N N2 1.0634(2) 0.2709(2) 1.00374(16) 0.0597(6) Uani d . 1 1 . .
    C C8 0.6420(2) 0.1866(2) 0.53711(16) 0.0464(5) Uani d . 1 1 . .
    C C5 0.9641(2) 0.3704(2) 0.85707(17) 0.0499(6) Uani d . 1 1 . .
    H H5 1.0150 0.4469 0.8641 0.060 Uiso calc R 1 1 . .
    N N1 0.7383(2) 0.0189(2) 0.82752(16) 0.0566(5) Uani d . 1 1 . .
    C C7 0.7442(2) 0.1841(2) 0.61029(16) 0.0474(5) Uani d . 1 1 . .
    C C2 0.81502(19) 0.1428(2) 0.83739(16) 0.0441(5) Uani d . 1 1 . .
    C C6 0.8789(2) 0.3605(2) 0.78057(16) 0.0470(5) Uani d . 1 1 . .
    O O3 1.07187(19) 0.17305(19) 1.05824(15) 0.0776(6) Uani d . 1 1 . .
    C C12 0.5594(2) 0.1017(2) 0.38669(16) 0.0503(6) Uani d . 1 1 . .
    O O6 0.8224(2) 0.4610(2) 0.63360(14) 0.0802(6) Uani d . 1 1 . .
    C C4 0.9719(2) 0.2641(2) 0.92272(16) 0.0469(5) Uani d . 1 1 . .
    N N3 0.8689(2) 0.4788(2) 0.71367(16) 0.0587(6) Uani d . 1 1 . .
    O O1 0.7462(2) -0.0505(2) 0.75600(16) 0.0866(7) Uani d . 1 1 . .
    O O5 0.9087(2) 0.5889(2) 0.74352(17) 0.0942(8) Uani d . 1 1 . .
    C C9 0.5427(2) 0.2730(3) 0.54277(18) 0.0579(6) Uani d . 1 1 . .
    H H9 0.5360 0.3292 0.5960 0.069 Uiso calc R 1 1 . .
    O O2 0.6754(2) -0.0070(2) 0.89145(18) 0.0891(7) Uani d . 1 1 . .
    O O4 1.1242(2) 0.3733(2) 1.01268(17) 0.1025(8) Uani d . 1 1 . .
    C C11 0.4618(2) 0.1893(3) 0.3903(2) 0.0652(7) Uani d . 1 1 . .
    H H11 0.4016 0.1910 0.3406 0.078 Uiso calc R 1 1 . .
    C C10 0.4542(3) 0.2748(3) 0.4686(2) 0.0697(8) Uani d . 1 1 . .
    H H10 0.3884 0.3343 0.4713 0.084 Uiso calc R 1 1 . .
loop_
    _atom_site_aniso_label
    _atom_site_aniso_U_11
    _atom_site_aniso_U_22
    _atom_site_aniso_U_33
    _atom_site_aniso_U_12
    _atom_site_aniso_U_13
    _atom_site_aniso_U_23
    Cl 0.0769(5) 0.0784(5) 0.0485(4) -0.0108(3) -0.0009(3) -0.0157(3)
    O7 0.0480(9) 0.0652(10) 0.0368(9) 0.0050(7) -0.0020(7) -0.0033(7)
    O8 0.0538(10) 0.0734(11) 0.0453(10) 0.0105(8) -0.0036(8) -0.0074(8)
    C13 0.0495(12) 0.0508(13) 0.0408(12) 0.0009(10) 0.0008(10) 0.0015(10)
    C3 0.0558(13) 0.0431(12) 0.0403(12) -0.0014(10) 0.0003(10) 0.0003(9)
    C1 0.0440(12) 0.0551(13) 0.0326(11) 0.0029(10) 0.0007(9) -0.0035(9)
    N2 0.0611(13) 0.0580(13) 0.0574(14) -0.0079(10) -0.0132(10) -0.0038(10)
    C8 0.0477(13) 0.0512(13) 0.0396(12) -0.0023(10) -0.0010(10) 0.0024(10)
    C5 0.0533(13) 0.0472(12) 0.0491(14) -0.0072(10) 0.0042(11) -0.0023(10)
    N1 0.0571(12) 0.0555(12) 0.0553(13) -0.0098(9) -0.0103(10) 0.0040(10)
    C7 0.0533(14) 0.0499(13) 0.0385(12) 0.0029(10) -0.0002(10) -0.0027(10)
    C2 0.0453(12) 0.0461(12) 0.0405(12) -0.0057(9) 0.0004(10) -0.0036(9)
    C6 0.0522(13) 0.0498(13) 0.0393(12) -0.0007(10) 0.0053(10) 0.0013(9)
    O3 0.0935(15) 0.0600(12) 0.0733(14) -0.0002(10) -0.0353(11) 0.0072(10)
    C12 0.0537(14) 0.0548(14) 0.0418(13) -0.0087(10) -0.0004(10) -0.0006(10)
    O6 0.1168(18) 0.0773(13) 0.0449(11) 0.0013(11) -0.0049(11) 0.0127(9)
    C4 0.0481(12) 0.0509(13) 0.0408(12) -0.0020(10) -0.0044(10) -0.0060(10)
    N3 0.0681(14) 0.0589(14) 0.0496(13) -0.0026(10) 0.0087(11) 0.0087(10)
    O1 0.1140(18) 0.0723(13) 0.0715(15) -0.0338(12) -0.0082(13) -0.0195(11)
    O5 0.130(2) 0.0646(13) 0.0845(16) -0.0310(13) -0.0140(14) 0.0210(12)
    C9 0.0560(14) 0.0650(15) 0.0510(15) 0.0085(12) -0.0076(12) -0.0121(12)
    O2 0.0872(15) 0.0940(16) 0.0878(17) -0.0358(12) 0.0189(13) 0.0113(12)
    O4 0.1119(18) 0.0926(16) 0.0960(18) -0.0533(14) -0.0425(14) 0.0164(13)
    C11 0.0568(15) 0.0773(18) 0.0582(17) 0.0004(13) -0.0189(12) -0.0063(14)
    C10 0.0617(16) 0.0768(18) 0.0680(19) 0.0194(14) -0.0144(14) -0.0113(15)
_geom_special_details
;
 All esds (except the esd in the dihedral angle between two l.s. planes)
 are estimated using the full covariance matrix.  The cell esds are taken
 into account individually in the estimation of esds in distances, angles
 and torsion angles; correlations between esds in cell parameters are only
 used when they are defined by crystal symmetry.  An approximate (isotropic)
 treatment of cell esds is used for estimating esds involving l.s. planes.
;
loop_
    _geom_bond_atom_site_label_1
    _geom_bond_atom_site_label_2
    _geom_bond_site_symmetry_2
    _geom_bond_distance
    _geom_bond_publ_flag
    Cl C12 . 1.739(2) ?
    O7 C1 . 1.373(3) ?
    O7 C7 . 1.382(3) ?
    O8 C7 . 1.198(3) ?
    C13 C12 . 1.382(3) ?
    C13 C8 . 1.393(3) ?
    C13 H13 . 0.9300 ?
    C3 C2 . 1.372(3) ?
    C3 C4 . 1.375(3) ?
    C3 H3 . 0.9300 ?
    C1 C2 . 1.392(3) ?
    C1 C6 . 1.392(3) ?
    N2 O4 . 1.198(3) ?
    N2 O3 . 1.215(3) ?
    N2 C4 . 1.469(3) ?
    C8 C9 . 1.386(3) ?
    C8 C7 . 1.473(3) ?
    C5 C4 . 1.377(3) ?
    C5 C6 . 1.381(3) ?
    C5 H5 . 0.9300 ?
    N1 O2 . 1.199(3) ?
    N1 O1 . 1.215(3) ?
    N1 C2 . 1.468(3) ?
    C6 N3 . 1.478(3) ?
    C12 C11 . 1.375(3) ?
    O6 N3 . 1.214(3) ?
    N3 O5 . 1.213(3) ?
    C9 C10 . 1.379(4) ?
    C9 H9 . 0.9300 ?
    C11 C10 . 1.380(4) ?
    C11 H11 . 0.9300 ?
    C10 H10 . 0.9300 ?
loop_
    _geom_angle_atom_site_label_1
    _geom_angle_atom_site_label_2
    _geom_angle_atom_site_label_3
    _geom_angle_site_symmetry_1
    _geom_angle_site_symmetry_3
    _geom_angle
    _geom_angle_publ_flag
    C1 O7 C7 . . 116.14(17) ?
    C12 C13 C8 . . 118.5(2) ?
    C12 C13 H13 . . 120.7 ?
    C8 C13 H13 . . 120.7 ?
    C2 C3 C4 . . 117.7(2) ?
    C2 C3 H3 . . 121.1 ?
    C4 C3 H3 . . 121.1 ?
    O7 C1 C2 . . 118.82(19) ?
    O7 C1 C6 . . 123.9(2) ?
    C2 C1 C6 . . 117.0(2) ?
    O4 N2 O3 . . 123.9(2) ?
    O4 N2 C4 . . 118.0(2) ?
    O3 N2 C4 . . 118.1(2) ?
    C9 C8 C13 . . 120.7(2) ?
    C9 C8 C7 . . 122.8(2) ?
    C13 C8 C7 . . 116.5(2) ?
    C4 C5 C6 . . 118.4(2) ?
    C4 C5 H5 . . 120.8 ?
    C6 C5 H5 . . 120.8 ?
    O2 N1 O1 . . 125.6(2) ?
    O2 N1 C2 . . 117.5(2) ?
    O1 N1 C2 . . 116.9(2) ?
    O8 C7 O7 . . 121.1(2) ?
    O8 C7 C8 . . 126.9(2) ?
    O7 C7 C8 . . 111.96(19) ?
    C3 C2 C1 . . 122.9(2) ?
    C3 C2 N1 . . 117.73(19) ?
    C1 C2 N1 . . 119.42(19) ?
    C5 C6 C1 . . 121.7(2) ?
    C5 C6 N3 . . 117.2(2) ?
    C1 C6 N3 . . 121.1(2) ?
    C11 C12 C13 . . 121.4(2) ?
    C11 C12 Cl . . 119.78(18) ?
    C13 C12 Cl . . 118.81(19) ?
    C3 C4 C5 . . 122.3(2) ?
    C3 C4 N2 . . 118.3(2) ?
    C5 C4 N2 . . 119.4(2) ?
    O5 N3 O6 . . 124.3(2) ?
    O5 N3 C6 . . 116.7(2) ?
    O6 N3 C6 . . 119.0(2) ?
    C10 C9 C8 . . 119.2(2) ?
    C10 C9 H9 . . 120.4 ?
    C8 C9 H9 . . 120.4 ?
    C12 C11 C10 . . 119.3(2) ?
    C12 C11 H11 . . 120.4 ?
    C10 C11 H11 . . 120.4 ?
    C9 C10 C11 . . 120.9(2) ?
    C9 C10 H10 . . 119.6 ?
    C11 C10 H10 . . 119.6 ?
loop_
    _geom_torsion_atom_site_label_1
    _geom_torsion_atom_site_label_2
    _geom_torsion_atom_site_label_3
    _geom_torsion_atom_site_label_4
    _geom_torsion_site_symmetry_1
    _geom_torsion_site_symmetry_2
    _geom_torsion_site_symmetry_3
    _geom_torsion_site_symmetry_4
    _geom_torsion
    _geom_torsion_publ_flag
    C7 O7 C1 C2 . . . . -99.7(2) ?
    C7 O7 C1 C6 . . . . 86.9(3) ?
    C12 C13 C8 C9 . . . . 0.3(3) ?
    C12 C13 C8 C7 . . . . -177.8(2) ?
    C1 O7 C7 O8 . . . . 4.8(3) ?
    C1 O7 C7 C8 . . . . -175.72(18) ?
    C9 C8 C7 O8 . . . . -158.6(3) ?
    C13 C8 C7 O8 . . . . 19.5(4) ?
    C9 C8 C7 O7 . . . . 21.9(3) ?
    C13 C8 C7 O7 . . . . -159.95(19) ?
    C4 C3 C2 C1 . . . . -2.4(3) ?
    C4 C3 C2 N1 . . . . 177.2(2) ?
    O7 C1 C2 C3 . . . . -173.9(2) ?
    C6 C1 C2 C3 . . . . 0.0(3) ?
    O7 C1 C2 N1 . . . . 6.5(3) ?
    C6 C1 C2 N1 . . . . -179.6(2) ?
    O2 N1 C2 C3 . . . . 57.8(3) ?
    O1 N1 C2 C3 . . . . -120.5(2) ?
    O2 N1 C2 C1 . . . . -122.5(3) ?
    O1 N1 C2 C1 . . . . 59.2(3) ?
    C4 C5 C6 C1 . . . . -1.1(3) ?
    C4 C5 C6 N3 . . . . 177.3(2) ?
    O7 C1 C6 C5 . . . . 175.3(2) ?
    C2 C1 C6 C5 . . . . 1.8(3) ?
    O7 C1 C6 N3 . . . . -3.1(3) ?
    C2 C1 C6 N3 . . . . -176.59(19) ?
    C8 C13 C12 C11 . . . . 1.2(3) ?
    C8 C13 C12 Cl . . . . -178.73(16) ?
    C2 C3 C4 C5 . . . . 3.1(3) ?
    C2 C3 C4 N2 . . . . -177.1(2) ?
    C6 C5 C4 C3 . . . . -1.4(3) ?
    C6 C5 C4 N2 . . . . 178.8(2) ?
    O4 N2 C4 C3 . . . . -175.8(3) ?
    O3 N2 C4 C3 . . . . 3.4(3) ?
    O4 N2 C4 C5 . . . . 4.0(4) ?
    O3 N2 C4 C5 . . . . -176.8(2) ?
    C5 C6 N3 O5 . . . . -20.4(3) ?
    C1 C6 N3 O5 . . . . 158.0(2) ?
    C5 C6 N3 O6 . . . . 159.5(2) ?
    C1 C6 N3 O6 . . . . -22.1(3) ?
    C13 C8 C9 C10 . . . . -1.8(4) ?
    C7 C8 C9 C10 . . . . 176.3(2) ?
    C13 C12 C11 C10 . . . . -1.3(4) ?
    Cl C12 C11 C10 . . . . 178.6(2) ?
    C8 C9 C10 C11 . . . . 1.6(4) ?
    C12 C11 C10 C9 . . . . -0.1(4) ?
loop_
    _geom_hbond_atom_site_label_D
    _geom_hbond_atom_site_label_H
    _geom_hbond_atom_site_label_A
    _geom_hbond_site_symmetry_A
    _geom_hbond_distance_DH
    _geom_hbond_distance_HA
    _geom_hbond_distance_DA
    _geom_hbond_angle_DHA
    C3 H3 O3 3_757 0.93 2.50 3.167(3) 128.4
    C11 H11 O1 3_656 0.93 2.46 3.263(3) 144.9
    C13 H13 O4 2_746 0.93 2.41 3.312(3) 164.8
    C10 H10 O2 2_656 0.93 2.60 3.278(3) 130.5
    C5 H5 O8 2_756 0.93 2.48 3.404(3) 174.3
data_global
_journal_date_recd_electronic     2013-05-16
_journal_date_accepted     2013-05-19
_journal_name_full     'Acta Crystallographica, Section E'
_journal_year     2013
_journal_volume     69
_journal_issue      6
_journal_page_first     o966
_journal_page_last     o966
_journal_paper_category     QO
_journal_paper_doi     10.1107/S1600536813013792
_journal_coeditor_code     HG5316
_publ_contact_author_name     'Dr. Rodolfo Moreno-Fuquen'
_publ_contact_author_address
;
     Departamento de Qu\'imica. Facultad de Ciencias, Universidad
     del Valle, Apartado 25360, Santiago de Cali,
     Colombia
;
_publ_contact_author_email     'rodimo26@yahoo.es'
_publ_contact_author_fax     '57 23 392440'
_publ_contact_author_phone     '57 23 393248'
_publ_section_title
;
2,4,6-Trinitrophenyl 3-chlorobenzoate
;
loop_
    _publ_author_name
    _publ_author_address
    'Moreno-Fuquen, Rodolfo'
;    Departamento de Qu\'imica
Facultad de Ciencias,
     Universidad del Valle
     Apartado 25360, Santiago de Cali,
     Colombia
;
    'Mosquera, Fabricio'
;    Departamento de Qu\'imica
Facultad de Ciencias,
     Universidad del Valle
     Apartado 25360, Santiago de Cali,
     Colombia
;
    'Ellena, Javier'
;    Instituto de F\'isica de S\~ao Carlos, IFSC,
      Universidade de S\~ao Paulo, USP,
      S\~ao Carlos, SP,
      Brazil
;
    'De Simone, C. A.'
;    Instituto de F\'isica de S\~ao Carlos, IFSC,
      Universidade de S\~ao Paulo, USP,
      S\~ao Carlos, SP,
      Brazil
;
    'Tenorio, Juan C.'
;    Instituto de F\'isica de S\~ao Carlos, IFSC,
      Universidade de S\~ao Paulo, USP,
      S\~ao Carlos, SP,
      Brazil
;
