# Supplementary material for: 2,4,6-Tri­nitro­phenyl 3-chloro­benzoate
Source: Acta Crystallogr Sect E Struct Rep Online. 2013 May 25;69(Pt 6):o966. doi: 10.1107/S1600536813013792 (PMC3685104; doi:10.1107/S1600536813013792)
Supplement: Supplementary file 2 [file e-69-0o966-Isup2.hkl]

# 
# h,k,l, Fc-squared, Fo-squared, sigma(Fo-squared) and status flag 
# 
data_I
_shelx_title ' import in P 21/c' 
_shelx_refln_list_code          4 
_shelx_F_calc_maximum      189.67 
_exptl_crystal_F_000       743.88 
_reflns_d_resolution_high  0.7695 
 
loop_ 
 _symmetry_equiv_pos_as_xyz 
 'x, y, z' 
 '-x, y+1/2, -z+1/2' 
 '-x, -y, -z' 
 'x, -y-1/2, z-1/2' 
 
_cell_length_a    11.0633 
_cell_length_b     9.6560 
_cell_length_c    14.0251 
_cell_angle_alpha  90.000 
_cell_angle_beta   94.009 
_cell_angle_gamma  90.000 
 
_shelx_F_squared_multiplier     1.000 
 
loop_ 
 _refln_index_h 
 _refln_index_k 
 _refln_index_l 
 _refln_F_squared_calc 
 _refln_F_squared_meas 
 _refln_F_squared_sigma 
 _refln_observed_status 
   2   0   0      312.10      220.99      9.02 o 
   3   0   0     3923.75     3645.05     84.88 o 
   4   0   0      863.63      943.64     25.75 o 
   5   0   0     1218.28     1163.63     25.86 o 
   6   0   0      823.29      734.50     17.50 o 
   7   0   0     1219.81     1279.30     30.42 o 
   8   0   0      530.23      548.15     16.14 o 
   9   0   0      149.99      161.07      8.13 o 
  10   0   0      482.88      582.90     21.18 o 
  11   0   0      198.45      217.59      9.52 o 
  12   0   0       35.40       36.30      7.34 o 
  13   0   0       82.38       78.87     16.19 o 
  14   0   0        0.51      -11.96     14.95 o 
   1   1   0    12644.83    10041.51   2008.48 o 
   2   1   0       38.70       42.57      2.24 o 
   3   1   0     3071.04     2686.45     33.76 o 
   4   1   0      375.23      309.79      6.07 o 
   5   1   0     1036.21     1005.65     16.10 o 
   6   1   0        2.09        3.62      1.47 o 
   7   1   0      227.12      231.49      6.16 o 
   8   1   0      265.61      282.95     10.14 o 
   9   1   0       98.49      107.10      6.63 o 
  10   1   0        5.94        7.47      2.70 o 
  11   1   0       60.01       65.91      5.38 o 
  12   1   0      204.57      218.19      7.04 o 
  13   1   0        0.08        5.37      9.14 o 
  14   1   0        0.48        4.97      9.41 o 
   0   2   0        7.35        7.89      1.30 o 
   1   2   0     1567.12     1361.98     19.25 o 
   2   2   0     2653.96     2366.55     30.42 o 
   3   2   0       47.20       33.64      1.58 o 
   4   2   0      893.50      842.76     11.57 o 
   5   2   0      106.44       93.69      2.91 o 
   6   2   0      223.92      233.07      6.07 o 
   7   2   0      621.67      641.47     12.58 o 
   8   2   0        8.10        8.64      4.37 o 
   9   2   0      156.41      170.73      6.36 o 
  10   2   0        6.83        4.31      2.87 o 
  11   2   0       68.91       69.96      4.36 o 
  12   2   0      139.47      123.97      7.79 o 
  13   2   0       15.53       25.83     11.02 o 
  14   2   0        4.81      -15.89     22.73 o 
   1   3   0      180.88      176.22      3.68 o 
   2   3   0       95.97       90.66      4.55 o 
   3   3   0     1580.40     1610.10     21.60 o 
   4   3   0      473.22      481.32      7.97 o 
   5   3   0      331.59      313.04      6.27 o 
   6   3   0       22.91       23.05      2.41 o 
   7   3   0      202.80      203.79      5.34 o 
   8   3   0       21.77       26.91      3.48 o 
   9   3   0       33.70       26.01      3.32 o 
  10   3   0        3.23        3.15      3.42 o 
  11   3   0      107.45      120.50     12.52 o 
  12   3   0        1.12        1.83      6.19 o 
  13   3   0        1.16       12.47      9.64 o 
   0   4   0     2381.15     2123.24     37.51 o 
   1   4   0     5289.99     5240.72     66.22 o 
   2   4   0      105.38       99.90     16.53 o 
   3   4   0      608.77      637.32     10.11 o 
   4   4   0     2705.16     3082.27     40.68 o 
   5   4   0       91.91       88.81      5.97 o 
   6   4   0      252.17      256.46     10.31 o 
   7   4   0      326.86      353.77     11.66 o 
   8   4   0      410.15      482.21     12.64 o 
   9   4   0        0.03        3.61      4.21 o 
  10   4   0        3.95        4.11      4.67 o 
  11   4   0        2.98       -5.32      5.80 o 
  12   4   0        4.12        3.67      6.39 o 
  13   4   0        0.30        6.92      8.53 o 
   1   5   0       41.68       41.80      2.13 o 
   2   5   0       13.52       17.06      2.24 o 
   3   5   0      305.83      324.08      7.55 o 
   4   5   0        0.76        2.40      1.87 o 
   5   5   0       18.15       11.63      2.20 o 
   6   5   0        3.41        2.91      2.40 o 
   7   5   0       54.36       36.76      3.53 o 
   8   5   0        3.23        5.24      3.66 o 
   9   5   0        0.32       -2.01      3.49 o 
  10   5   0        8.75        2.58      5.83 o 
  11   5   0       46.45       42.10      7.19 o 
  12   5   0        0.14       -7.52      7.52 o 
  13   5   0        5.16       -7.29     15.15 o 
   0   6   0      850.36      838.54     17.89 o 
   1   6   0      101.47       86.96      3.90 o 
   2   6   0       16.34       20.02      2.87 o 
   3   6   0      195.70      194.43      7.88 o 
   4   6   0      301.62      317.38      7.58 o 
   5   6   0        0.84        4.05      2.18 o 
   6   6   0        8.17       10.22      2.36 o 
   7   6   0      154.68      167.41      5.98 o 
   8   6   0       26.66       16.34      3.33 o 
   9   6   0        6.99        4.51      3.25 o 
  10   6   0       29.50       34.41      4.78 o 
  11   6   0        3.66        5.14      6.13 o 
  12   6   0       18.31       11.25      7.36 o 
   1   7   0        1.53        1.61      2.66 o 
   2   7   0      424.30      470.73      9.44 o 
   3   7   0       19.69       19.00      3.29 o 
   4   7   0       10.01        9.94      2.44 o 
   5   7   0      263.07      294.79      7.77 o 
   6   7   0        9.40        9.32      2.96 o 
   7   7   0      271.89      294.79     14.40 o 
   8   7   0       19.12       11.13      3.31 o 
   9   7   0       21.13       24.27      4.70 o 
  10   7   0        3.61       -4.05      4.90 o 
  11   7   0        4.74        8.81      5.36 o 
   0   8   0      854.87     1006.41     24.15 o 
   1   8   0        8.58        9.67      2.13 o 
   2   8   0       45.92       51.19      2.43 o 
   3   8   0       63.70       54.16      3.39 o 
   4   8   0       37.91       34.74      3.54 o 
   5   8   0        5.18        4.41      2.23 o 
   6   8   0       10.66        8.14      2.71 o 
   7   8   0      163.35      183.14      6.94 o 
   8   8   0       64.02       59.89      4.91 o 
   9   8   0       16.60       12.83      4.91 o 
  10   8   0        0.80       -3.91      4.94 o 
  11   8   0        1.27        6.90      9.49 o 
   1   9   0      137.07      151.09      5.32 o 
   2   9   0      654.46      763.96     15.46 o 
   3   9   0        4.25        6.45      4.86 o 
   4   9   0        0.01        0.25      1.62 o 
   5   9   0        0.01        1.97      1.97 o 
   6   9   0        0.73        6.20      2.93 o 
   7   9   0       23.85        8.92      3.55 o 
   8   9   0        1.06       -3.29      4.30 o 
   9   9   0        0.58       -1.00      4.81 o 
   0  10   0        2.59       -0.97      5.11 o 
   1  10   0      288.62      328.71     11.36 o 
   2  10   0       43.96       41.95      4.78 o 
   3  10   0       37.55       28.88      5.03 o 
   4  10   0        2.57        6.81      4.71 o 
   5  10   0        0.88       -3.17      4.41 o 
   6  10   0       15.71       11.43      5.72 o 
   7  10   0        0.64       -0.94      5.62 o 
   8  10   0        0.69       -0.05      6.52 o 
   1  11   0        0.12       -5.67      7.09 o 
   2  11   0        1.53       -4.42      7.14 o 
   3  11   0        1.68        2.42      5.76 o 
   4  11   0        7.92        2.60      7.32 o 
   5  11   0        0.87        4.95      6.58 o 
   6  11   0        3.81       15.47     10.41 o 
   0  12   0       13.09        8.33     11.40 o 
   1  12   0        2.00       19.80      9.21 o 
   2  12   0        0.70       11.36     16.75 o 
   3  12   0        0.57       13.16     18.54 o 
   4  12   0        0.46      -13.76     25.12 o 
 -14   1   1       11.58       19.70      8.96 o 
 -13   1   1       59.43       59.23      7.62 o 
 -12   1   1        6.19        6.12      3.88 o 
 -11   1   1        4.25        8.04      3.31 o 
 -10   1   1       41.74       47.96      4.86 o 
  -9   1   1       16.64       15.36      3.16 o 
  -8   1   1       36.27       37.57      3.03 o 
  -7   1   1      262.87      267.26      9.80 o 
  -6   1   1      311.55      276.24      6.27 o 
  -5   1   1      336.08      340.00      6.40 o 
  -4   1   1     3674.48     3488.82     48.36 o 
  -3   1   1    17379.73    16745.42    264.02 o 
  -2   1   1     3086.48     2656.26     45.29 o 
  -1   1   1     1062.89      878.74     33.57 o 
   0   1   1      459.62      124.48     55.99 o 
   1   1   1      404.72      340.42     17.89 o 
   2   1   1      346.54      306.50      7.92 o 
   3   1   1    15423.20    15729.44    272.89 o 
   4   1   1     1499.38     1322.66     21.60 o 
   5   1   1       63.03       64.59      4.37 o 
   6   1   1      212.30      219.40      5.77 o 
   7   1   1       27.08       28.01      2.74 o 
   8   1   1        7.34        4.08      2.20 o 
   9   1   1      136.15      139.03      5.77 o 
  10   1   1      699.81      826.14     17.12 o 
  11   1   1        0.74        1.14      2.84 o 
  12   1   1       25.18       25.70      3.91 o 
  13   1   1       20.56       18.99      8.78 o 
  14   1   1        5.14        8.62     12.77 o 
 -14   2   1        2.14       -2.22     15.40 o 
 -13   2   1        2.99       12.62      8.72 o 
 -12   2   1       45.17       45.29      5.26 o 
 -11   2   1        9.54        3.97      4.11 o 
 -10   2   1       28.71       27.44      5.34 o 
  -9   2   1        6.57        5.33      3.81 o 
  -8   2   1        8.31        9.27      1.92 o 
  -7   2   1       61.48       53.83      3.12 o 
  -6   2   1      249.16      286.08      8.43 o 
  -5   2   1        0.35       -0.01      1.20 o 
  -4   2   1       19.17       22.99      1.77 o 
  -3   2   1      128.85      106.16      2.85 o 
  -2   2   1     5617.76     5039.40     67.42 o 
  -1   2   1     1287.03     1186.61     15.90 o 
   0   2   1       69.40       69.12      2.01 o 
   1   2   1       86.33       80.38      3.43 o 
   2   2   1      192.42      168.21      2.99 o 
   3   2   1      174.17      194.82      3.61 o 
   4   2   1     1664.39     1698.98     24.65 o 
   5   2   1       37.19       28.67      2.28 o 
   6   2   1      297.16      329.74      6.56 o 
   7   2   1      114.89      119.60      4.58 o 
   8   2   1       57.18       63.45      6.03 o 
   9   2   1      288.91      315.98     11.58 o 
  10   2   1       35.00       28.43      4.73 o 
  11   2   1      171.67      197.47      7.51 o 
  12   2   1       24.67       27.32      4.91 o 
  13   2   1        5.61        9.23      8.21 o 
  14   2   1        0.62        4.48     13.48 o 
 -13   3   1        2.12       -7.30      9.13 o 
 -12   3   1        6.05       12.90      4.38 o 
 -11   3   1        7.56        9.85      5.82 o 
 -10   3   1      135.03      152.14      9.55 o 
  -9   3   1       48.84       35.36      5.28 o 
  -8   3   1       57.63       46.68      5.10 o 
  -7   3   1        2.11        5.36      2.01 o 
  -6   3   1     1287.46     1375.76     23.52 o 
  -5   3   1        3.55        0.96      1.70 o 
  -4   3   1     2588.49     2559.19     38.55 o 
  -3   3   1     1308.57     1185.02     16.28 o 
  -2   3   1     3244.89     3037.02     42.09 o 
  -1   3   1      808.17      785.89     11.21 o 
   0   3   1     4374.38     4266.78     53.54 o 
   1   3   1     1471.05     1329.67     16.58 o 
   2   3   1     1206.40     1070.11     14.66 o 
   3   3   1     3385.94     3248.82     42.27 o 
   4   3   1     4438.05     4592.41     54.91 o 
   5   3   1        0.37        0.21      1.66 o 
   6   3   1      273.51      287.66      6.22 o 
   7   3   1      275.14      283.53      8.26 o 
   8   3   1      273.63      308.40      8.51 o 
   9   3   1      252.62      285.44     14.41 o 
  10   3   1      169.01      171.63      7.25 o 
  11   3   1       76.37       79.79      5.41 o 
  12   3   1        3.93       -5.31      5.31 o 
  13   3   1        8.93        4.65      8.27 o 
 -13   4   1        0.22       21.79     10.78 o 
 -12   4   1        0.92        0.00      6.49 o 
 -11   4   1        0.61        2.36      4.20 o 
 -10   4   1       10.41        6.57      5.47 o 
  -9   4   1        8.28        9.34      4.23 o 
  -8   4   1       93.98       96.56      7.26 o 
  -7   4   1        7.38        7.65      2.40 o 
  -6   4   1      358.31      367.65      8.25 o 
  -5   4   1        1.96       -1.37      1.65 o 
  -4   4   1      324.92      370.48      6.86 o 
  -3   4   1      136.86      139.28      4.20 o 
  -2   4   1     1418.75     1385.96     19.72 o 
  -1   4   1      591.48      578.61      9.23 o 
   0   4   1      519.13      458.36      7.51 o 
   1   4   1      447.64      427.22      7.61 o 
   2   4   1     4465.93     4526.68     52.84 o 
   3   4   1       33.84       34.17      1.95 o 
   4   4   1        0.78        4.71      1.75 o 
   5   4   1       61.69       72.45      3.19 o 
   6   4   1        1.02       -1.55      1.99 o 
   7   4   1      136.71      154.02      5.40 o 
   8   4   1        1.17       -0.59      2.54 o 
   9   4   1       41.69       39.40      6.81 o 
  10   4   1        0.82       -0.25      3.49 o 
  11   4   1        7.66        0.54      6.29 o 
  12   4   1        0.84       -6.41      6.41 o 
  13   4   1        1.25        5.19     10.35 o 
 -13   5   1        1.05       14.79     16.45 o 
 -12   5   1        0.02       -1.07      5.83 o 
 -11   5   1        7.53       14.58      5.34 o 
 -10   5   1       53.50       50.26      5.61 o 
  -9   5   1      138.07      129.84      6.46 o 
  -8   5   1       75.42       71.08      4.58 o 
  -7   5   1       18.38       21.05      3.20 o 
  -6   5   1       35.76       32.71      3.55 o 
  -5   5   1       60.48       58.29      4.93 o 
  -4   5   1      891.00      822.24     14.72 o 
  -3   5   1      468.22      468.98      8.67 o 
  -2   5   1       35.59       30.80      2.15 o 
  -1   5   1      408.41      433.69      8.40 o 
   0   5   1      605.73      594.12     10.96 o 
   1   5   1      337.53      341.47      6.68 o 
   2   5   1        5.69        4.29      1.03 o 
   3   5   1      133.82      107.34      4.70 o 
   4   5   1     2609.86     2773.96     39.34 o 
   5   5   1      171.53      169.07      5.02 o 
   6   5   1       18.93       20.35      2.63 o 
   7   5   1       30.34       26.56      3.40 o 
   8   5   1        5.26        5.44      2.52 o 
   9   5   1        3.01        2.83      3.66 o 
  10   5   1       22.76       17.27      5.46 o 
  11   5   1        4.10        8.59      5.90 o 
  12   5   1        0.06       -7.95      7.95 o 
  13   5   1        1.01        5.87     14.65 o 
 -12   6   1        0.04        1.46      6.19 o 
 -11   6   1        6.22        5.93      4.93 o 
 -10   6   1        0.77       -2.92      2.92 o 
  -9   6   1        0.00       -1.46      3.09 o 
  -8   6   1        8.46        7.03      2.95 o 
  -7   6   1       45.34       41.72      3.57 o 
  -6   6   1      176.72      186.93      5.98 o 
  -5   6   1       24.37       22.08      3.14 o 
  -4   6   1      257.92      298.93      6.68 o 
  -3   6   1      156.12      168.24      6.88 o 
  -2   6   1      141.10      131.70      4.82 o 
  -1   6   1      260.27      266.57      5.86 o 
   0   6   1       42.39       35.44      2.36 o 
   1   6   1      177.39      163.17      5.76 o 
   2   6   1       78.41       71.49      3.30 o 
   3   6   1      728.21      822.07     13.54 o 
   4   6   1       33.40       31.38      2.48 o 
   5   6   1       28.16       22.42      2.76 o 
   6   6   1       50.64       48.36      3.67 o 
   7   6   1      146.47      138.06      5.74 o 
   8   6   1        5.67        2.89      3.12 o 
   9   6   1        5.63        7.57      4.01 o 
  10   6   1        2.27        0.20      4.15 o 
  11   6   1       37.01       38.88      8.03 o 
  12   6   1        7.49       11.25     14.69 o 
 -11   7   1        0.05       -3.98      3.98 o 
 -10   7   1       12.97       10.76      4.01 o 
  -9   7   1        7.79        5.94      3.55 o 
  -8   7   1       14.36        9.49      3.02 o 
  -7   7   1       48.97       43.42      3.90 o 
  -6   7   1       28.42       21.14      3.10 o 
  -5   7   1      196.87      229.89      9.30 o 
  -4   7   1       86.79       83.47      4.02 o 
  -3   7   1       94.71       85.03      4.28 o 
  -2   7   1       28.66       32.36      2.86 o 
  -1   7   1       13.92       11.17      1.95 o 
   0   7   1       34.14       29.40      2.39 o 
   1   7   1       94.46       92.27      3.24 o 
   2   7   1      293.75      300.19      9.32 o 
   3   7   1      626.61      684.97     16.49 o 
   4   7   1       66.98       59.41      4.15 o 
   5   7   1       33.16       44.32      3.24 o 
   6   7   1      129.65      125.13      5.72 o 
   7   7   1      180.06      165.34      6.61 o 
   8   7   1        5.49        0.83      4.03 o 
   9   7   1        0.08       -2.37      5.35 o 
  10   7   1       98.72      106.01      9.58 o 
  11   7   1        6.23        8.48      9.05 o 
 -11   8   1        0.98        1.97      7.50 o 
 -10   8   1       18.83       24.54      5.31 o 
  -9   8   1        0.76       -0.74      5.10 o 
  -8   8   1        5.06        9.19      3.92 o 
  -7   8   1        0.11        2.43      3.67 o 
  -6   8   1        0.47       -2.68      2.68 o 
  -5   8   1      209.82      230.35      6.69 o 
  -4   8   1       85.75       92.51      4.61 o 
  -3   8   1        0.12       -0.41      2.22 o 
  -2   8   1      103.36      123.28      4.78 o 
  -1   8   1      378.42      426.09      8.91 o 
   0   8   1        9.59        8.29      2.84 o 
   1   8   1       28.79       25.70      3.70 o 
   2   8   1        1.87        8.76      3.58 o 
   3   8   1        1.71        0.44      3.74 o 
   4   8   1       25.03       24.13      4.67 o 
   5   8   1       55.01       48.89      3.25 o 
   6   8   1        9.52        9.14      3.13 o 
   7   8   1        1.59        1.47      2.91 o 
   8   8   1       13.33        5.93      3.47 o 
   9   8   1        3.33        0.38      4.01 o 
  10   8   1        0.44        5.46      5.40 o 
 -10   9   1       16.78        9.03      8.27 o 
  -9   9   1        1.43       -3.52      5.54 o 
  -8   9   1       12.35        1.85      4.89 o 
  -7   9   1        7.89        9.54      4.41 o 
  -6   9   1       49.98       48.75      4.86 o 
  -5   9   1       49.40       52.00      4.04 o 
  -4   9   1       99.76      103.82      4.46 o 
  -3   9   1      243.83      274.48      7.24 o 
  -2   9   1       38.85       38.61      3.35 o 
  -1   9   1      304.90      357.97      8.57 o 
   0   9   1      101.96      104.12      4.26 o 
   1   9   1       31.69       37.93      4.43 o 
   2   9   1       50.84       54.19      5.35 o 
   3   9   1       79.42       90.08      6.62 o 
   4   9   1        6.40       -2.49      4.08 o 
   5   9   1       90.69       93.90      7.28 o 
   6   9   1        0.51       -2.22      3.32 o 
   7   9   1        6.88        2.63      5.10 o 
   8   9   1        4.77        9.04      5.19 o 
   9   9   1        6.20        1.87      5.49 o 
  -8  10   1        0.56       -1.61      5.84 o 
  -7  10   1       24.70       18.06      5.58 o 
  -6  10   1        6.05       -1.30      5.94 o 
  -5  10   1        9.83        5.53      4.75 o 
  -4  10   1        1.10       -0.59      1.87 o 
  -3  10   1       11.16       10.07      2.15 o 
  -2  10   1       26.45       27.07      3.13 o 
  -1  10   1      189.11      216.38      7.00 o 
   0  10   1        0.43       -2.99      3.39 o 
   1  10   1        2.55        1.44      3.25 o 
   2  10   1        2.03       -0.82      4.23 o 
   3  10   1        2.49        1.10      4.59 o 
   4  10   1        8.76       13.12      4.89 o 
   5  10   1       10.04        7.98      4.89 o 
   6  10   1        2.94       -2.88      5.69 o 
   7  10   1        9.03       11.32      6.52 o 
   8  10   1       22.47       18.59      6.41 o 
  -6  11   1        7.05        2.39      7.82 o 
  -5  11   1        2.49        2.28      6.42 o 
  -4  11   1       20.88       13.74      6.94 o 
  -3  11   1        4.77        1.59      5.79 o 
  -2  11   1       16.56       15.58      8.42 o 
  -1  11   1       48.00       31.38      8.28 o 
   0  11   1        7.02        9.74      6.34 o 
   1  11   1      161.75      181.27     11.31 o 
   2  11   1        0.20        8.69      5.92 o 
   3  11   1       11.64       16.52      9.63 o 
   4  11   1        8.91        1.59      6.94 o 
   5  11   1        0.37        2.26      8.02 o 
   6  11   1        4.35       16.61     13.20 o 
  -4  12   1        9.28       34.69     18.54 o 
  -3  12   1       14.32        3.59     16.15 o 
  -2  12   1        0.02        4.93     15.55 o 
  -1  12   1        7.29       -2.05      9.25 o 
   0  12   1        0.01       16.10      8.82 o 
   1  12   1       14.33       10.75     11.95 o 
   2  12   1        1.78       25.12     17.94 o 
   3  12   1        0.32       -5.98     17.94 o 
   4  12   1        0.16       13.16     16.75 o 
 -13   0   2       87.67       88.26     31.11 o 
 -12   0   2      131.98      128.11     13.08 o 
 -11   0   2       13.84        3.04      5.77 o 
 -10   0   2        8.15        5.01      5.94 o 
  -9   0   2      171.35      187.39     10.37 o 
  -8   0   2        3.46        1.36      3.97 o 
  -7   0   2     1308.66     1394.31     27.36 o 
  -6   0   2     2634.39     2727.27     54.23 o 
  -5   0   2      213.94      229.12      6.53 o 
  -4   0   2      574.04      518.02     11.74 o 
  -3   0   2     9538.92     8390.05    275.68 o 
  -2   0   2     5391.68     4908.10    154.28 o 
  -1   0   2      552.28      462.23     13.59 o 
   0   0   2      564.66      396.64    187.89 o 
   1   0   2      160.90      117.41      3.81 o 
   2   0   2     9691.44     9442.93    173.48 o 
   3   0   2      100.16       97.51      4.15 o 
   4   0   2     6545.24     6682.89    126.21 o 
   5   0   2     2549.04     2464.60     50.39 o 
   6   0   2       49.37       39.54      3.93 o 
   7   0   2     1441.46     1528.18     33.77 o 
   8   0   2       47.28       45.52      4.85 o 
   9   0   2      175.27      171.37     14.72 o 
  10   0   2      980.49     1098.45     33.67 o 
  11   0   2       16.26       22.89      6.23 o 
  12   0   2      116.36      127.59      8.70 o 
  13   0   2       25.85       26.00     17.55 o 
  14   0   2        0.67      -24.52     24.52 o 
 -14   1   2       60.77       29.28     14.52 o 
 -13   1   2       74.86       96.12     10.15 o 
 -12   1   2       48.80       45.76      5.44 o 
 -11   1   2       50.47       46.23      3.99 o 
 -10   1   2        0.88        0.75      2.27 o 
  -9   1   2        2.71        1.82      2.80 o 
  -8   1   2        2.56       -0.20      2.17 o 
  -7   1   2        0.07       -2.44      3.34 o 
  -6   1   2       20.82       17.07      2.78 o 
  -5   1   2     1176.73     1153.51     19.32 o 
  -4   1   2      128.17      102.85      4.38 o 
  -3   1   2        7.97        4.04      1.72 o 
  -2   1   2    16379.00    16666.19    326.01 o 
  -1   1   2     1651.65     1564.84     29.94 o 
   0   1   2      133.93      119.24      3.19 o 
   1   1   2     1196.85     1108.69     15.77 o 
   2   1   2       12.58       10.61      1.65 o 
   3   1   2       70.22       52.09      2.03 o 
   4   1   2        0.46        5.64      1.65 o 
   5   1   2       19.19       28.83      2.72 o 
   6   1   2      232.15      245.53      6.33 o 
   7   1   2      153.13      174.13      5.76 o 
   8   1   2      118.48      116.76      4.83 o 
   9   1   2      756.98      849.64     16.41 o 
  10   1   2       68.32       64.35      4.35 o 
  11   1   2       12.07        9.08      3.62 o 
  12   1   2        3.95       -1.65      3.81 o 
  13   1   2        0.01        6.64      6.99 o 
  14   1   2        2.08       -2.02     10.12 o 
 -14   2   2        0.00      -15.55     15.55 o 
 -13   2   2        9.94       -0.36      8.63 o 
 -12   2   2        0.38        1.91      4.25 o 
 -11   2   2       80.85       89.61      6.12 o 
 -10   2   2      323.17      395.88     19.23 o 
  -9   2   2       35.19       31.39      3.77 o 
  -8   2   2        0.53        3.13      2.66 o 
  -7   2   2      186.40      169.99      7.24 o 
  -6   2   2        0.16        4.47      2.20 o 
  -5   2   2      847.85      832.08     13.53 o 
  -4   2   2        0.08        0.50      0.90 o 
  -3   2   2      155.25      137.30      3.35 o 
  -2   2   2    35974.46    39195.63   1207.39 o 
  -1   2   2     4872.44     4441.67     55.28 o 
   0   2   2    21796.99    22435.94    495.65 o 
   1   2   2     1425.04     1280.51     18.46 o 
   2   2   2      817.63      810.83     10.96 o 
   3   2   2      986.57      898.79     12.16 o 
   4   2   2       51.03       51.10      3.01 o 
   5   2   2      925.40      871.36     19.82 o 
   6   2   2     5843.29     6485.19     83.11 o 
   7   2   2      152.49      141.50      5.14 o 
   8   2   2       70.08       62.04      4.29 o 
   9   2   2      133.61      142.07      6.91 o 
  10   2   2      498.83      587.99     13.90 o 
  11   2   2       43.71       43.94      4.64 o 
  12   2   2       13.45       12.12      4.04 o 
  13   2   2        1.39        9.47      7.25 o 
 -13   3   2        0.00        3.82      8.15 o 
 -12   3   2        5.26       -5.01      5.01 o 
 -11   3   2       73.69       74.43      6.17 o 
 -10   3   2       13.55       10.11      4.96 o 
  -9   3   2      183.83      166.47      7.37 o 
  -8   3   2       20.50       20.49      3.73 o 
  -7   3   2       10.48        6.55      2.52 o 
  -6   3   2      344.34      388.75     12.15 o 
  -5   3   2     1380.23     1459.19     20.81 o 
  -4   3   2       37.45       34.37      2.01 o 
  -3   3   2      914.48      878.73     12.87 o 
  -2   3   2       18.68       18.63      1.60 o 
  -1   3   2     4592.75     4421.36     51.40 o 
   0   3   2      320.10      272.22      5.17 o 
   1   3   2     1127.46     1070.39     17.74 o 
   2   3   2       82.70       75.97      2.23 o 
   3   3   2      459.36      437.26      7.65 o 
   4   3   2      451.28      420.73      7.03 o 
   5   3   2       50.51       41.11      2.58 o 
   6   3   2       52.92       45.57      2.87 o 
   7   3   2        0.82        1.10      2.35 o 
   8   3   2       12.66       13.08      2.86 o 
   9   3   2      137.86      142.66      6.27 o 
  10   3   2       79.62       76.30      5.67 o 
  11   3   2        0.11       -0.96      3.14 o 
  12   3   2        0.52        2.50      5.84 o 
  13   3   2       28.99       30.34      8.50 o 
 -13   4   2       42.92       27.45      9.74 o 
 -12   4   2       26.47       22.94      6.36 o 
 -11   4   2       72.23       76.47      6.62 o 
 -10   4   2        7.87        7.79      5.32 o 
  -9   4   2        1.22       -0.18      3.59 o 
  -8   4   2       58.09       52.02      3.25 o 
  -7   4   2      394.89      431.16      9.49 o 
  -6   4   2      128.52      130.06      4.34 o 
  -5   4   2       35.32       40.20      2.48 o 
  -4   4   2      117.13      106.37      3.63 o 
  -3   4   2       16.18       20.58      1.80 o 
  -2   4   2       48.43       46.77      2.25 o 
  -1   4   2      430.37      365.14      6.37 o 
   0   4   2     2767.54     2665.68     34.82 o 
   1   4   2      897.17      887.94     14.39 o 
   2   4   2     3627.45     3806.08     52.65 o 
   3   4   2      701.65      734.96     11.45 o 
   4   4   2      161.91      165.53      4.14 o 
   5   4   2        1.96        3.08      2.03 o 
   6   4   2       39.91       33.85      3.13 o 
   7   4   2      329.95      354.53     11.21 o 
   8   4   2       43.61       40.91      3.35 o 
   9   4   2       17.22       12.43      4.57 o 
  10   4   2       23.36       17.57      4.06 o 
  11   4   2       27.03       31.63      5.55 o 
  12   4   2        0.72       -9.95     12.43 o 
  13   4   2        4.14       38.19     12.86 o 
 -13   5   2        1.21        2.24      8.98 o 
 -12   5   2       14.98       18.30      5.66 o 
 -11   5   2        0.70       -0.67      4.03 o 
 -10   5   2      174.05      181.45      8.38 o 
  -9   5   2       64.26       57.82      3.59 o 
  -8   5   2       38.48       40.99      3.24 o 
  -7   5   2        2.44       -0.01      2.38 o 
  -6   5   2        1.18        2.39      2.09 o 
  -5   5   2       23.19       18.92      2.13 o 
  -4   5   2       47.09       52.68      3.04 o 
  -3   5   2        4.26        1.15      1.63 o 
  -2   5   2        4.71        7.31      1.86 o 
  -1   5   2       17.21       14.21      1.75 o 
   0   5   2      321.58      342.28      9.24 o 
   1   5   2       32.17       28.43      3.01 o 
   2   5   2       70.68       80.63      4.07 o 
   3   5   2      584.24      677.21     10.31 o 
   4   5   2        2.70        2.80      2.31 o 
   5   5   2       88.16       95.61      4.00 o 
   6   5   2        1.05        4.11      2.24 o 
   7   5   2       50.27       52.72      4.13 o 
   8   5   2       81.55       83.03      4.85 o 
   9   5   2        2.24       -2.95      2.95 o 
  10   5   2        2.20        1.50      3.59 o 
  11   5   2        3.36        2.38      4.25 o 
  12   5   2        8.50       14.92     17.07 o 
 -12   6   2        0.31        1.86      6.70 o 
 -11   6   2        5.93        5.78      5.51 o 
 -10   6   2       46.03       47.00      5.49 o 
  -9   6   2      260.22      299.40     14.93 o 
  -8   6   2        1.99        2.16      2.57 o 
  -7   6   2      181.89      186.56      5.93 o 
  -6   6   2        0.16       -2.23      2.23 o 
  -5   6   2        4.39        4.15      2.15 o 
  -4   6   2       81.44       71.20      3.61 o 
  -3   6   2       65.82       61.44      5.45 o 
  -2   6   2      704.00      803.98     14.96 o 
  -1   6   2      959.39      968.81     14.08 o 
   0   6   2       55.07       49.23      3.45 o 
   1   6   2      182.20      187.19      6.37 o 
   2   6   2      440.06      536.43     12.30 o 
   3   6   2        1.47       -2.70      2.79 o 
   4   6   2       73.86       92.23      3.50 o 
   5   6   2      206.59      221.59      6.66 o 
   6   6   2      130.05      125.79      4.80 o 
   7   6   2      127.18      146.18      5.79 o 
   8   6   2       39.23       42.17      4.10 o 
   9   6   2        5.44        5.66      4.59 o 
  10   6   2       50.62       50.82      5.52 o 
  11   6   2        0.15       -6.28      6.28 o 
  12   6   2        2.30       -4.94      9.40 o 
 -11   7   2        3.13       -0.64      5.26 o 
 -10   7   2       24.26       14.57      6.34 o 
  -9   7   2       11.02        4.30      3.33 o 
  -8   7   2        0.94       -1.16      2.97 o 
  -7   7   2        3.11        4.06      2.67 o 
  -6   7   2        1.75       -1.09      2.28 o 
  -5   7   2      165.08      184.73      6.62 o 
  -4   7   2       70.19       63.35      3.93 o 
  -3   7   2       28.30       22.44      3.96 o 
  -2   7   2       21.18       25.84      2.48 o 
  -1   7   2      242.53      252.68      6.29 o 
   0   7   2      584.79      647.73     14.87 o 
   1   7   2        7.14        3.15      3.28 o 
   2   7   2      162.06      159.55      6.83 o 
   3   7   2       61.48       51.06      4.61 o 
   4   7   2        0.00        0.50      3.88 o 
   5   7   2       18.00       15.08      2.48 o 
   6   7   2        0.40        4.21      2.65 o 
   7   7   2       10.97       11.41      3.45 o 
   8   7   2       38.57       28.57      4.23 o 
   9   7   2       38.29       30.36      4.86 o 
  10   7   2       14.11       11.25      5.14 o 
  11   7   2        4.71       12.24     12.47 o 
 -11   8   2        5.69       10.83      8.13 o 
 -10   8   2        4.93       11.27      4.79 o 
  -9   8   2       11.17        6.27      4.41 o 
  -8   8   2        2.28        0.85      3.09 o 
  -7   8   2        0.10        0.18      4.99 o 
  -6   8   2       13.15       14.40      2.81 o 
  -5   8   2       13.21       17.69      3.30 o 
  -4   8   2        0.84       -0.82      2.91 o 
  -3   8   2       80.14       78.62      4.24 o 
  -2   8   2       10.10        8.97      2.15 o 
  -1   8   2      465.51      538.23     10.79 o 
   0   8   2      200.68      203.62     10.04 o 
   1   8   2       24.16       17.60      3.65 o 
   2   8   2       36.18       39.18      4.38 o 
   3   8   2        1.72        0.74      3.38 o 
   4   8   2       35.36       43.13      5.42 o 
   5   8   2      134.44      139.41      8.25 o 
   6   8   2        0.47        0.23      2.07 o 
   7   8   2       61.40       49.80      4.47 o 
   8   8   2       20.85       27.73      4.42 o 
   9   8   2       23.45       39.12      6.78 o 
  10   8   2       10.96        6.23      6.75 o 
  -9   9   2        0.43       -5.24      5.24 o 
  -8   9   2        1.64        8.44      4.35 o 
  -7   9   2       35.08       28.90      4.45 o 
  -6   9   2        5.87        2.75      3.01 o 
  -5   9   2       27.43       21.49      3.99 o 
  -4   9   2       53.07       61.95      3.98 o 
  -3   9   2       37.27       38.03      4.04 o 
  -2   9   2       41.37       45.55      3.88 o 
  -1   9   2      563.76      686.30     17.66 o 
   0   9   2        5.55        4.14      3.80 o 
   1   9   2        8.70        2.85      3.95 o 
   2   9   2      108.07      106.33      7.03 o 
   3   9   2       34.33       29.27      5.00 o 
   4   9   2        9.39        5.30      4.20 o 
   5   9   2       55.30       44.24      5.92 o 
   6   9   2        6.13        1.35      5.48 o 
   7   9   2       12.26       17.32      5.26 o 
   8   9   2       38.28       43.27      6.27 o 
   9   9   2        5.33        6.74      7.64 o 
  -8  10   2        4.33       -2.36      5.32 o 
  -7  10   2        6.79        5.59      5.16 o 
  -6  10   2        2.20        6.22      4.63 o 
  -5  10   2        0.29       -2.12      5.53 o 
  -4  10   2        1.96        2.17      3.28 o 
  -3  10   2       13.76        9.51      2.97 o 
  -2  10   2      232.70      251.08     12.93 o 
  -1  10   2        0.01       -2.10      3.82 o 
   0  10   2        1.28        1.33      4.02 o 
   1  10   2        2.28        3.04      4.35 o 
   2  10   2        7.22       12.16      4.56 o 
   3  10   2        5.89        7.98      4.52 o 
   4  10   2       18.67       19.98      5.11 o 
   5  10   2        1.90       -3.08      5.54 o 
   6  10   2       46.21       46.01      9.50 o 
   7  10   2       35.65       38.99      8.96 o 
   8  10   2        0.61       13.94     10.50 o 
  -6  11   2        4.17        1.23      7.92 o 
  -5  11   2        0.32        3.65      8.38 o 
  -4  11   2       33.01       24.77      8.22 o 
  -3  11   2        1.26       -3.34      6.57 o 
  -2  11   2       17.31       23.12      7.78 o 
  -1  11   2       15.81       27.43      9.95 o 
   0  11   2        1.05        3.65      6.98 o 
   1  11   2        0.56        4.06      5.39 o 
   2  11   2       17.54       24.43      6.05 o 
   3  11   2        4.49        5.00      5.76 o 
   4  11   2        0.25       -5.66      5.66 o 
   5  11   2        4.52       -6.32      6.32 o 
   6  11   2        1.96      -13.16     13.16 o 
  -3  12   2       13.92       14.35     17.34 o 
  -2  12   2        0.47       16.95     12.26 o 
  -1  12   2       10.81       13.17     12.05 o 
   0  12   2        1.06       10.17      9.67 o 
   1  12   2        0.64       -3.59     11.42 o 
   2  12   2        0.03       -3.59     23.32 o 
   3  12   2        1.20       11.36     17.94 o 
 -13   1   3        0.88        4.64      6.34 o 
 -12   1   3        4.06        1.56      5.21 o 
 -11   1   3       36.99       42.45      4.90 o 
 -10   1   3       41.94       39.07      2.58 o 
  -9   1   3        0.43       -1.87      3.36 o 
  -8   1   3      250.12      268.97      8.64 o 
  -7   1   3      159.28      165.37      5.49 o 
  -6   1   3     2727.50     2843.53     44.78 o 
  -5   1   3       18.14       12.88      2.07 o 
  -4   1   3      370.11      392.51     14.19 o 
  -3   1   3     6647.09     6451.45    109.90 o 
  -2   1   3    13327.13    13516.62    437.94 o 
  -1   1   3       17.13       20.19      1.94 o 
   0   1   3      898.05      856.75     15.78 o 
   1   1   3     7399.51     7193.79    134.39 o 
   2   1   3     3785.97     3515.19     44.49 o 
   3   1   3     5645.09     5526.93     69.47 o 
   4   1   3      140.79      124.07      3.69 o 
   5   1   3      676.07      706.84     13.95 o 
   6   1   3        1.52       -2.55      2.55 o 
   7   1   3      328.27      339.66      8.80 o 
   8   1   3      173.37      167.41      5.89 o 
   9   1   3      188.21      175.59      6.58 o 
  10   1   3       65.90       64.95      4.72 o 
  11   1   3        0.06        1.46      4.02 o 
  12   1   3        1.47       -2.23      5.26 o 
  13   1   3        3.94       11.38      7.55 o 
 -13   2   3        0.55        1.43      8.27 o 
 -12   2   3       25.34       20.43      3.76 o 
 -11   2   3       13.19       13.61      6.09 o 
 -10   2   3       62.06       54.80      4.44 o 
  -9   2   3       43.68       33.16      3.68 o 
  -8   2   3      165.19      177.65      6.52 o 
  -7   2   3      254.26      274.96      7.94 o 
  -6   2   3      487.80      507.69     11.68 o 
  -5   2   3      347.54      348.37      8.79 o 
  -4   2   3     1230.85     1139.00     17.21 o 
  -3   2   3     1845.60     1712.80     24.65 o 
  -2   2   3     8676.56     8501.34    103.31 o 
  -1   2   3      910.95      864.00     19.30 o 
   0   2   3       26.66       24.76      2.42 o 
   1   2   3      310.26      286.40      5.53 o 
   2   2   3      390.55      353.68      6.18 o 
   3   2   3      203.44      197.05      4.48 o 
   4   2   3        2.07        2.28      1.57 o 
   5   2   3       52.90       48.29      2.63 o 
   6   2   3      158.42      179.51      5.29 o 
   7   2   3        6.14       11.41      2.94 o 
   8   2   3     1039.09     1216.45     22.77 o 
   9   2   3       17.75       19.88      3.56 o 
  10   2   3       84.65       83.28      5.22 o 
  11   2   3        0.26        2.46      3.47 o 
  12   2   3        2.09       -0.89      4.69 o 
  13   2   3        3.09       -7.95      7.95 o 
 -13   3   3       29.60       21.08      9.33 o 
 -12   3   3       10.35        5.02      5.35 o 
 -11   3   3        0.86        0.65      3.81 o 
 -10   3   3      242.40      258.29      9.86 o 
  -9   3   3       13.97        8.41      3.31 o 
  -8   3   3       62.40       66.35      4.81 o 
  -7   3   3      191.93      182.71      6.54 o 
  -6   3   3       17.79       14.50      1.67 o 
  -5   3   3     1210.10     1284.74     17.26 o 
  -4   3   3     1311.84     1234.67     19.06 o 
  -3   3   3      289.32      237.36      6.43 o 
  -2   3   3     2004.37     2085.53     33.11 o 
  -1   3   3     2727.76     2726.02     38.26 o 
   0   3   3     1105.00     1013.00     15.53 o 
   1   3   3       24.75       33.73      2.83 o 
   2   3   3     7518.99     7539.11    100.82 o 
   3   3   3      375.21      360.26      6.29 o 
   4   3   3       37.44       53.29      3.54 o 
   5   3   3      197.50      188.20      4.92 o 
   6   3   3       13.77       15.23      2.33 o 
   7   3   3      418.81      431.68      9.45 o 
   8   3   3      196.96      205.98      7.45 o 
   9   3   3      176.93      167.29      7.17 o 
  10   3   3      103.55      110.75      6.41 o 
  11   3   3        0.54        5.38      3.61 o 
  12   3   3        0.38        0.19      5.91 o 
  13   3   3        0.02        6.57     10.63 o 
 -13   4   3        4.81        2.39     14.35 o 
 -12   4   3       14.58       16.86      5.37 o 
 -11   4   3       14.10       14.45      4.89 o 
 -10   4   3       11.71        5.04      3.77 o 
  -9   4   3        0.13        2.75      3.10 o 
  -8   4   3       78.44       80.06      5.56 o 
  -7   4   3       26.30       25.34      2.34 o 
  -6   4   3       67.23       61.15      3.53 o 
  -5   4   3        2.52       -0.11      1.60 o 
  -4   4   3      535.82      523.56      9.16 o 
  -3   4   3       72.60       61.60      2.86 o 
  -2   4   3      405.57      400.49      7.84 o 
  -1   4   3      365.84      339.00      6.37 o 
   0   4   3      312.86      314.21      6.35 o 
   1   4   3      319.57      288.95      6.55 o 
   2   4   3        0.51        0.67      2.20 o 
   3   4   3      226.15      204.37      4.98 o 
   4   4   3      730.87      750.75     11.88 o 
   5   4   3        7.24        5.14      1.87 o 
   6   4   3        3.19        7.47      2.57 o 
   7   4   3        0.39       -2.68      3.68 o 
   8   4   3      235.40      237.48      8.04 o 
   9   4   3       14.68       17.17      3.22 o 
  10   4   3        3.45        6.82      4.24 o 
  11   4   3        2.72        2.35      4.08 o 
  12   4   3        7.39        3.45      6.37 o 
  13   4   3        8.91        4.42     25.42 o 
 -13   5   3        0.83       11.68     12.48 o 
 -12   5   3       10.08        7.66      5.24 o 
 -11   5   3       22.14       21.05      4.60 o 
 -10   5   3       56.74       54.49      5.80 o 
  -9   5   3       74.43       72.70      5.58 o 
  -8   5   3      119.25      106.51      4.64 o 
  -7   5   3      100.36       99.82      4.02 o 
  -6   5   3      146.28      162.49      5.74 o 
  -5   5   3       29.10       29.58      2.51 o 
  -4   5   3       72.65       62.56      3.08 o 
  -3   5   3       70.22       65.23      3.37 o 
  -2   5   3      310.82      327.31      6.42 o 
  -1   5   3       17.28       15.21      2.81 o 
   0   5   3      106.21       84.27      3.90 o 
   1   5   3     2488.08     2647.31     38.22 o 
   2   5   3     2140.10     2357.08     36.03 o 
   3   5   3      921.92      968.49     18.46 o 
   4   5   3       70.25       63.00      3.05 o 
   5   5   3       82.80       86.75      3.93 o 
   6   5   3       25.30       31.80      3.58 o 
   7   5   3       30.91       27.41      2.93 o 
   8   5   3        0.54       -2.75      2.75 o 
   9   5   3       33.10       44.49      4.80 o 
  10   5   3       15.09       13.08      4.51 o 
  11   5   3      131.87      149.42     10.01 o 
  12   5   3        8.40       14.38     10.61 o 
 -12   6   3        4.97        3.87      5.68 o 
 -11   6   3        4.00       -3.31      5.67 o 
 -10   6   3        0.33       -1.51      4.12 o 
  -9   6   3       63.91       58.13      5.11 o 
  -8   6   3       89.38       79.29      4.34 o 
  -7   6   3       93.59       90.61      4.52 o 
  -6   6   3      108.42      120.22      4.61 o 
  -5   6   3        0.29        3.36      2.08 o 
  -4   6   3       15.20       13.42      2.36 o 
  -3   6   3      819.46      893.74     15.08 o 
  -2   6   3        2.52        0.06      1.79 o 
  -1   6   3       18.24       14.32      2.17 o 
   0   6   3      138.26      145.97      5.78 o 
   1   6   3      563.83      628.25     13.72 o 
   2   6   3      249.12      272.77      7.75 o 
   3   6   3       15.95       20.81      3.23 o 
   4   6   3      368.94      378.84      9.87 o 
   5   6   3        3.92        4.34      1.82 o 
   6   6   3        9.18        7.39      2.75 o 
   7   6   3        8.31        8.50      3.27 o 
   8   6   3       13.72       12.73      3.68 o 
   9   6   3       37.39       37.39      4.46 o 
  10   6   3      110.90      118.25      7.34 o 
  11   6   3        0.00        2.23      8.11 o 
  12   6   3        0.60        5.14     13.93 o 
 -11   7   3       14.87        4.16      6.29 o 
 -10   7   3       13.86       13.41      3.72 o 
  -9   7   3        0.11        0.13      3.21 o 
  -8   7   3        2.15        2.89      2.82 o 
  -7   7   3        0.10        0.14      2.73 o 
  -6   7   3      332.59      375.29      8.98 o 
  -5   7   3       19.65       23.09      2.99 o 
  -4   7   3      238.14      260.07      7.39 o 
  -3   7   3      436.77      441.30      9.54 o 
  -2   7   3      292.31      294.91      7.83 o 
  -1   7   3      868.67      964.30     18.87 o 
   0   7   3        0.74        1.85      3.23 o 
   1   7   3      360.33      369.23     16.14 o 
   2   7   3      226.54      231.05      8.28 o 
   3   7   3       27.38       18.61      4.03 o 
   4   7   3       40.07       42.40      5.06 o 
   5   7   3       10.30        7.48      3.05 o 
   6   7   3       26.49       23.58      3.75 o 
   7   7   3       33.86       32.00      3.63 o 
   8   7   3        9.66       14.95      4.59 o 
   9   7   3        0.59       -0.01      4.37 o 
  10   7   3       46.64       45.59      6.69 o 
  11   7   3        4.42        8.10      8.46 o 
 -10   8   3       14.65        6.05      4.85 o 
  -9   8   3        2.13       -0.37      3.63 o 
  -8   8   3       54.04       60.49      6.56 o 
  -7   8   3        6.35        5.15      3.33 o 
  -6   8   3        1.57        3.33      3.13 o 
  -5   8   3        0.72       -0.85      2.57 o 
  -4   8   3      101.48       97.80      4.78 o 
  -3   8   3        0.10        1.26      2.55 o 
  -2   8   3        7.77        4.62      3.23 o 
  -1   8   3      373.44      437.42     12.54 o 
   0   8   3      375.39      423.53     12.69 o 
   1   8   3       28.64       20.26      3.84 o 
   2   8   3       25.69       33.06      4.41 o 
   3   8   3       52.69       59.23      6.00 o 
   4   8   3       15.65        6.84      3.85 o 
   5   8   3      281.48      290.32     11.76 o 
   6   8   3        2.59        3.10      4.52 o 
   7   8   3       13.39        7.23      2.90 o 
   8   8   3        4.83        5.15      4.24 o 
   9   8   3       76.92       69.17      8.16 o 
  10   8   3        0.43       -7.07      7.07 o 
  -9   9   3        1.82        0.35      4.40 o 
  -8   9   3       11.73        9.03      4.20 o 
  -7   9   3       11.04        6.74      3.81 o 
  -6   9   3        0.53       -1.18      2.85 o 
  -5   9   3        0.27        6.02      3.33 o 
  -4   9   3       10.98       11.49      3.64 o 
  -3   9   3       80.45       72.57      5.52 o 
  -2   9   3        0.33       -3.38      3.38 o 
  -1   9   3      149.21      163.10      7.45 o 
   0   9   3       16.39       17.24      4.93 o 
   1   9   3       71.19       78.60      6.64 o 
   2   9   3       47.02       31.73      5.52 o 
   3   9   3        0.06       -5.99      6.58 o 
   4   9   3       97.19       96.60      7.71 o 
   5   9   3       51.36       35.36      7.36 o 
   6   9   3        3.08        3.01      5.49 o 
   7   9   3       71.95       85.11     10.66 o 
   8   9   3       41.43       29.70      8.35 o 
   9   9   3       14.97       17.37      9.50 o 
  -8  10   3        2.19        6.07      7.63 o 
  -7  10   3       15.53       23.55      5.37 o 
  -6  10   3        2.30        4.61      4.43 o 
  -5  10   3       15.99       15.00      4.12 o 
  -4  10   3      180.83      218.49     11.00 o 
  -3  10   3       82.01       75.45      6.40 o 
  -2  10   3        0.42        1.14      4.32 o 
  -1  10   3       37.43       39.26      5.15 o 
   0  10   3        5.17       -0.82      5.52 o 
   1  10   3        9.77       10.40      4.61 o 
   2  10   3       18.07       24.21      5.60 o 
   3  10   3        0.40       -5.27      5.27 o 
   4  10   3        4.93       -5.84      5.84 o 
   5  10   3       23.86       16.10      6.94 o 
   6  10   3        1.61       -7.27      7.75 o 
   7  10   3        1.82       -4.06      7.13 o 
   8  10   3        1.68       12.36     11.23 o 
  -6  11   3        2.83        0.51      8.23 o 
  -5  11   3       80.14       70.81      8.57 o 
  -4  11   3        2.76       -5.22      6.23 o 
  -3  11   3       15.39       15.57      7.71 o 
  -2  11   3        5.63        7.63      7.41 o 
  -1  11   3       42.33       51.01      7.87 o 
   0  11   3        0.51       -1.82     10.58 o 
   1  11   3       11.91       14.11      6.06 o 
   2  11   3        6.17        6.20      6.54 o 
   3  11   3       34.16       18.68      6.38 o 
   4  11   3        0.27       -0.58      8.06 o 
   5  11   3       30.01       22.14     13.68 o 
   6  11   3        6.84       -2.99     20.93 o 
  -3  12   3       36.09       36.49     26.32 o 
  -2  12   3        6.33        7.56     11.32 o 
  -1  12   3       16.40        4.32     12.83 o 
   0  12   3        8.32       44.86     25.12 o 
   1  12   3       10.01       33.49     18.54 o 
   2  12   3        0.03       -1.20     17.34 o 
 -13   0   4        2.62      -10.57     19.74 o 
 -12   0   4       83.96       84.27     11.67 o 
 -11   0   4       87.81       82.63      9.77 o 
 -10   0   4       20.58       18.42      7.18 o 
  -9   0   4       31.06       27.43      5.97 o 
  -8   0   4       11.11       15.22      4.59 o 
  -7   0   4      248.31      286.13     29.04 o 
  -6   0   4     1060.22     1025.37     35.41 o 
  -5   0   4     2573.34     2591.21     51.18 o 
  -4   0   4     4276.34     4369.10     71.02 o 
  -3   0   4       67.09       71.44      3.58 o 
  -2   0   4     5490.41     4764.60   1190.94 o 
  -1   0   4       24.61       36.25      5.68 o 
   0   0   4     1688.83     1541.31     39.48 o 
   1   0   4      364.55      333.86     11.01 o 
   2   0   4      861.39      905.33     23.85 o 
   3   0   4       17.85        6.84      2.89 o 
   4   0   4    18884.43    21664.23    398.57 o 
   5   0   4        1.36       -2.76      2.76 o 
   6   0   4     2160.23     2174.28     48.78 o 
   7   0   4        1.30        5.35      3.49 o 
   8   0   4        5.12        7.78      4.14 o 
   9   0   4      274.37      301.05     13.24 o 
  10   0   4        4.36       -2.22      7.15 o 
  11   0   4       85.71      112.43     11.84 o 
  12   0   4        0.01       -6.04      6.20 o 
  13   0   4        7.62       -6.52     18.54 o 
 -13   1   4       10.08        9.43      7.42 o 
 -12   1   4        6.67        8.38      5.82 o 
 -11   1   4       66.91       57.49      8.20 o 
 -10   1   4       28.13       28.97      5.27 o 
  -9   1   4       37.05       31.72      2.84 o 
  -8   1   4      182.51      204.09      9.16 o 
  -7   1   4      168.93      167.57      8.63 o 
  -6   1   4        7.43        7.35      3.11 o 
  -5   1   4       82.84       76.81      3.31 o 
  -4   1   4      981.86      963.37     21.18 o 
  -3   1   4     3803.71     3762.92     66.68 o 
  -2   1   4     3856.59     3775.95     55.28 o 
  -1   1   4      141.03      134.55      3.54 o 
   0   1   4      368.81      311.77      7.09 o 
   1   1   4     4956.87     4860.80     93.00 o 
   2   1   4     3718.37     3696.78     55.76 o 
   3   1   4        3.22        0.99      1.58 o 
   4   1   4       91.67       91.90      3.41 o 
   5   1   4      858.87     1036.44     17.90 o 
   6   1   4        2.77        4.77      2.50 o 
   7   1   4      411.65      418.96      9.20 o 
   8   1   4      132.52      116.25      5.20 o 
   9   1   4        1.09        1.42      3.03 o 
  10   1   4       11.62       11.72      3.43 o 
  11   1   4       54.61       62.74      5.46 o 
  12   1   4        2.49        3.10      6.41 o 
  13   1   4        7.45        2.95      8.36 o 
 -13   2   4        1.15       -4.89     13.46 o 
 -12   2   4        1.35        3.16      5.87 o 
 -11   2   4        0.36       -1.25      3.06 o 
 -10   2   4       51.55       56.60      4.78 o 
  -9   2   4      193.22      193.05      7.97 o 
  -8   2   4       50.12       41.20      3.76 o 
  -7   2   4      707.16      797.56     18.87 o 
  -6   2   4      414.13      422.04      9.56 o 
  -5   2   4     2133.46     2171.15     36.75 o 
  -4   2   4      147.36      151.67      4.13 o 
  -3   2   4       89.35       77.70      2.39 o 
  -2   2   4     1523.27     1516.89     37.18 o 
  -1   2   4      235.48      181.94      6.93 o 
   0   2   4      108.56      106.55      4.06 o 
   1   2   4        0.72       -0.75      1.79 o 
   2   2   4        0.08       -1.45      1.45 o 
   3   2   4       56.87       51.70      2.40 o 
   4   2   4      585.26      697.28     11.30 o 
   5   2   4     1691.21     1713.79     24.37 o 
   6   2   4      698.24      712.39     12.31 o 
   7   2   4       54.74       52.57      3.80 o 
   8   2   4     1237.08     1414.51     26.76 o 
   9   2   4       25.12       21.51      3.62 o 
  10   2   4        1.94        1.69      3.46 o 
  11   2   4       26.58       30.98      4.70 o 
  12   2   4       41.84       40.73      5.90 o 
  13   2   4        0.20       10.97      9.12 o 
 -13   3   4        0.52       -2.60     10.73 o 
 -12   3   4       52.15       51.48      6.52 o 
 -11   3   4        6.25        3.77      4.05 o 
 -10   3   4       41.91       37.32      4.28 o 
  -9   3   4       24.13       13.71      3.78 o 
  -8   3   4        0.13       -1.86      2.20 o 
  -7   3   4      110.73      121.46      4.68 o 
  -6   3   4       31.26       37.69      2.76 o 
  -5   3   4      212.94      211.06      4.83 o 
  -4   3   4     2382.39     2465.57     38.66 o 
  -3   3   4       96.69       86.97      2.87 o 
  -2   3   4      816.65      821.25     13.33 o 
  -1   3   4      495.92      436.80      7.94 o 
   0   3   4       33.06       27.20      2.48 o 
   1   3   4     5834.68     6327.33     99.05 o 
   2   3   4      342.64      362.62      7.05 o 
   3   3   4      104.46      103.22      3.47 o 
   4   3   4       63.49       60.32      3.06 o 
   5   3   4       57.39       63.37      4.14 o 
   6   3   4        7.99        4.27      2.32 o 
   7   3   4      235.79      226.30      7.68 o 
   8   3   4        0.06       -3.05      3.05 o 
   9   3   4      149.64      157.46      7.58 o 
  10   3   4        4.73        2.82      6.67 o 
  11   3   4        2.92        6.80      3.97 o 
  12   3   4        0.88       -6.91      6.91 o 
  13   3   4        0.33       -1.55      9.95 o 
 -13   4   4        0.07       -1.32     10.35 o 
 -12   4   4       38.95       33.73      5.20 o 
 -11   4   4      146.45      126.97      7.55 o 
 -10   4   4       27.23       33.19      4.18 o 
  -9   4   4        0.30       -2.63      3.25 o 
  -8   4   4        2.60       -2.46      2.46 o 
  -7   4   4      344.45      378.28      8.04 o 
  -6   4   4       17.73       14.37      1.82 o 
  -5   4   4       52.36       39.93      2.92 o 
  -4   4   4     1809.46     1915.90     31.86 o 
  -3   4   4     2476.23     2471.24     39.84 o 
  -2   4   4     3360.74     3442.43     44.52 o 
  -1   4   4      101.91       90.35      3.79 o 
   0   4   4     1213.43     1317.34     21.97 o 
   1   4   4      348.27      388.12      6.88 o 
   2   4   4      139.54      144.27      4.13 o 
   3   4   4       90.79       78.53      3.70 o 
   4   4   4       72.31       64.90      3.37 o 
   5   4   4     2122.86     2381.03     33.34 o 
   6   4   4      381.07      410.57      8.80 o 
   7   4   4        3.27        5.08      2.79 o 
   8   4   4     1332.23     1668.54     28.77 o 
   9   4   4       60.31       57.00      4.62 o 
  10   4   4       12.96       10.75      4.85 o 
  11   4   4       23.41       24.68      5.47 o 
  12   4   4        5.22       -2.44      6.56 o 
 -12   5   4        3.95        2.94      7.78 o 
 -11   5   4       35.91       42.42      6.16 o 
 -10   5   4        5.86        7.64      4.75 o 
  -9   5   4       10.35        8.54      3.75 o 
  -8   5   4       35.35       28.20      3.80 o 
  -7   5   4       23.43       27.70      2.55 o 
  -6   5   4       82.03       75.03      4.77 o 
  -5   5   4      301.02      269.62      6.73 o 
  -4   5   4        0.02        1.78      2.40 o 
  -3   5   4       13.37       11.33      2.22 o 
  -2   5   4      208.88      204.72      5.42 o 
  -1   5   4       78.94       89.99      3.66 o 
   0   5   4     1971.55     2256.29     33.96 o 
   1   5   4      335.09      409.11      9.07 o 
   2   5   4      151.38      158.03      6.87 o 
   3   5   4        0.13        2.18      2.97 o 
   4   5   4      183.84      188.63      5.56 o 
   5   5   4      135.70      141.25      5.12 o 
   6   5   4        1.17        5.72      2.70 o 
   7   5   4      263.13      278.69     11.99 o 
   8   5   4        0.84        1.08      3.27 o 
   9   5   4       21.52       17.73      3.52 o 
  10   5   4        1.36        1.77      4.37 o 
  11   5   4        2.89       -1.17      5.14 o 
  12   5   4        0.03       11.87     10.47 o 
 -12   6   4       39.16       32.16     13.78 o 
 -11   6   4        0.00       -3.65      7.96 o 
 -10   6   4        7.92        7.25      3.86 o 
  -9   6   4        0.63       -2.79      2.79 o 
  -8   6   4       46.45       56.30      3.72 o 
  -7   6   4      102.31      103.36      4.45 o 
  -6   6   4        0.46        0.00      2.37 o 
  -5   6   4        2.53        3.29      2.14 o 
  -4   6   4        0.11        1.09      2.43 o 
  -3   6   4        0.46       -0.52      2.10 o 
  -2   6   4     1361.04     1468.51     24.16 o 
  -1   6   4     1178.91     1296.92     23.37 o 
   0   6   4      666.96      757.06     14.72 o 
   1   6   4        2.12        2.87      2.63 o 
   2   6   4       42.05       38.03      3.42 o 
   3   6   4        0.05       -0.74      3.01 o 
   4   6   4      172.95      182.74      6.99 o 
   5   6   4      259.89      276.24      8.74 o 
   6   6   4        9.60        6.90      5.11 o 
   7   6   4      220.03      234.20      8.20 o 
   8   6   4       86.55       81.51      5.68 o 
   9   6   4       34.13       28.76      4.68 o 
  10   6   4        0.55        4.93      5.36 o 
  11   6   4       37.77       29.89      8.68 o 
 -11   7   4       12.41       19.12      6.47 o 
 -10   7   4        0.18        2.02      3.36 o 
  -9   7   4        4.57        0.94      2.94 o 
  -8   7   4        0.06        2.73      3.16 o 
  -7   7   4        1.54        0.69      2.87 o 
  -6   7   4       14.64       15.62      2.85 o 
  -5   7   4        5.69        4.70      2.78 o 
  -4   7   4      178.00      195.15      6.71 o 
  -3   7   4     1794.72     2207.19     38.15 o 
  -2   7   4       30.62       33.90      3.27 o 
  -1   7   4       51.56       52.22      6.48 o 
   0   7   4       76.21       78.59      5.07 o 
   1   7   4      125.80      123.96      6.10 o 
   2   7   4       84.51       73.07      5.45 o 
   3   7   4       23.80       15.63      3.35 o 
   4   7   4        0.46       -3.26      3.93 o 
   5   7   4       50.62       46.61      4.54 o 
   6   7   4       26.24       30.93      4.63 o 
   7   7   4       69.18       69.51      4.52 o 
   8   7   4       30.17       21.16      4.85 o 
   9   7   4       20.41       20.25      4.45 o 
  10   7   4       38.14       29.10      6.99 o 
  11   7   4        4.27        4.19      8.97 o 
 -10   8   4        0.92       -3.17      5.91 o 
  -9   8   4       49.33       57.11      5.68 o 
  -8   8   4        0.49        1.10      3.03 o 
  -7   8   4       11.93        7.74      3.40 o 
  -6   8   4       28.66       25.22      3.73 o 
  -5   8   4       73.89       72.62      4.98 o 
  -4   8   4       85.03       89.76      5.48 o 
  -3   8   4      401.93      456.76     12.12 o 
  -2   8   4        9.37        2.55      3.90 o 
  -1   8   4       36.12       43.83      4.91 o 
   0   8   4       49.32       45.77      6.01 o 
   1   8   4       13.07       15.65      6.45 o 
   2   8   4       47.68       49.49      5.73 o 
   3   8   4        9.25        9.32      4.49 o 
   4   8   4      192.91      190.26      9.06 o 
   5   8   4       25.29       28.42      6.25 o 
   6   8   4       41.08       52.58      8.43 o 
   7   8   4       51.57       48.65     10.19 o 
   8   8   4        0.10       -3.21      5.41 o 
   9   8   4        1.30        0.23      6.65 o 
  10   8   4        3.05       10.38     11.15 o 
  -9   9   4       14.86       16.47      6.16 o 
  -8   9   4       13.18       13.07      5.57 o 
  -7   9   4       40.58       51.80      6.59 o 
  -6   9   4        3.71        3.57      3.49 o 
  -5   9   4        9.95        8.69      3.28 o 
  -4   9   4       20.14       22.32      3.94 o 
  -3   9   4       80.49       91.94      4.88 o 
  -2   9   4       13.83        6.94      4.51 o 
  -1   9   4        3.28        3.66      3.82 o 
   0   9   4        8.48        3.61      4.16 o 
   1   9   4       14.29       11.78      4.29 o 
   2   9   4       41.20       36.48      5.14 o 
   3   9   4        2.78       -2.43      4.30 o 
   4   9   4        3.74       10.05      4.94 o 
   5   9   4        0.42       -3.42      5.90 o 
   6   9   4       54.36       39.18      7.31 o 
   7   9   4        7.66        6.50      5.68 o 
   8   9   4        7.07        8.33      6.94 o 
   9   9   4        2.41       12.84     11.43 o 
  -8  10   4        0.54       -2.04      5.30 o 
  -7  10   4        5.93        5.59      5.29 o 
  -6  10   4       18.39       18.26      4.72 o 
  -5  10   4       33.87       32.80      4.58 o 
  -4  10   4       51.38       66.28      6.46 o 
  -3  10   4        8.10        6.03      5.03 o 
  -2  10   4       41.69       39.52      5.39 o 
  -1  10   4        8.05        3.14      4.69 o 
   0  10   4        4.19        0.50      5.77 o 
   1  10   4        6.71        6.00      5.37 o 
   2  10   4        0.78        1.00      4.53 o 
   3  10   4        7.42       -0.70      5.08 o 
   4  10   4       16.30       20.60      7.21 o 
   5  10   4       56.58       56.65      7.74 o 
   6  10   4        0.11        1.75      7.29 o 
   7  10   4        5.58        0.42     11.38 o 
  -6  11   4        3.38       -2.08      8.82 o 
  -5  11   4       17.06       12.58      8.41 o 
  -4  11   4       26.60       15.15     12.52 o 
  -3  11   4       22.04       24.78      8.40 o 
  -2  11   4        1.17        3.02      7.63 o 
  -1  11   4        2.89       17.99      7.65 o 
   0  11   4        4.02       -0.37      5.43 o 
   1  11   4        4.55        5.91      6.03 o 
   2  11   4        8.03        9.43      6.66 o 
   3  11   4        7.71       14.52      8.35 o 
   4  11   4        2.38        4.95      7.18 o 
   5  11   4        0.25       -1.22      9.77 o 
  -2  12   4        9.87        7.97     13.38 o 
  -1  12   4        4.60       -4.78     15.55 o 
   0  12   4        8.78       26.91     17.94 o 
 -13   1   5        8.89      -12.94     20.33 o 
 -12   1   5       13.18       10.83      4.66 o 
 -11   1   5       16.44       16.34      4.79 o 
 -10   1   5       50.15       52.19      5.91 o 
  -9   1   5      158.84      176.42      9.56 o 
  -8   1   5      387.74      433.13     18.24 o 
  -7   1   5        5.17        5.60      2.94 o 
  -6   1   5      521.53      541.00     13.41 o 
  -5   1   5       38.83       51.72      1.73 o 
  -4   1   5      599.23      636.10     13.94 o 
  -3   1   5     1406.23     1362.23     20.97 o 
  -2   1   5       53.33       43.69      1.83 o 
  -1   1   5      255.57      254.64      7.11 o 
   0   1   5     1054.30      994.09     19.47 o 
   1   1   5     2195.96     2012.81     35.81 o 
   2   1   5     1169.77     1120.13     17.61 o 
   3   1   5       41.80       33.18      3.25 o 
   4   1   5      615.90      643.41     10.77 o 
   5   1   5       50.82       53.68      4.48 o 
   6   1   5       84.74       84.41      4.57 o 
   7   1   5       54.40       65.06      4.62 o 
   8   1   5      111.72      119.80      5.58 o 
   9   1   5      138.61      155.40      6.82 o 
  10   1   5       11.65       11.90      3.89 o 
  11   1   5        0.64        3.39      4.85 o 
  12   1   5        4.31        4.92      5.26 o 
  13   1   5       12.02        9.21     10.69 o 
 -13   2   5        1.39       12.26     11.84 o 
 -12   2   5        1.67        6.18      6.51 o 
 -11   2   5       33.95       34.21      4.49 o 
 -10   2   5        0.15       -1.69      3.36 o 
  -9   2   5        1.16        4.54      3.02 o 
  -8   2   5      276.32      304.30      8.75 o 
  -7   2   5       26.04       25.00      2.80 o 
  -6   2   5        0.17        0.33      1.90 o 
  -5   2   5       38.25       44.00      3.26 o 
  -4   2   5       44.30       51.24      1.92 o 
  -3   2   5        2.24        2.22      1.26 o 
  -2   2   5      224.99      228.49      5.17 o 
  -1   2   5      172.32      183.30      5.33 o 
   0   2   5       13.56        7.45      2.36 o 
   1   2   5      861.59      794.85     16.30 o 
   2   2   5     2578.91     2563.62     39.96 o 
   3   2   5       15.34       15.70      2.41 o 
   4   2   5      653.02      705.30     11.67 o 
   5   2   5        0.20       -0.18      2.12 o 
   6   2   5        0.13        2.58      3.22 o 
   7   2   5       63.50       67.90      4.46 o 
   8   2   5      292.44      313.94      8.93 o 
   9   2   5       17.59       13.52      4.34 o 
  10   2   5        8.88       19.90      4.93 o 
  11   2   5       86.55       81.51      6.38 o 
  12   2   5       19.56       18.56      6.49 o 
  13   2   5        0.35       22.14     12.85 o 
 -13   3   5        0.05        2.79     11.20 o 
 -12   3   5       34.28       37.31      6.31 o 
 -11   3   5        2.83        5.53      3.69 o 
 -10   3   5       16.21        7.92      3.50 o 
  -9   3   5       19.13       17.39      3.42 o 
  -8   3   5      467.93      464.88     12.32 o 
  -7   3   5       84.82      102.08      4.74 o 
  -6   3   5       65.85       68.11      2.23 o 
  -5   3   5     1571.82     1611.81     27.59 o 
  -4   3   5     1834.00     1887.33     31.45 o 
  -3   3   5      189.05      163.35      4.69 o 
  -2   3   5        0.05        0.00      1.74 o 
  -1   3   5     4017.27     4093.62     61.89 o 
   0   3   5     1016.99     1046.92     23.49 o 
   1   3   5     3333.21     3470.72     60.25 o 
   2   3   5      522.83      523.19      9.49 o 
   3   3   5     1272.46     1313.56     20.68 o 
   4   3   5       91.61       90.03      4.03 o 
   5   3   5      329.75      356.20      7.74 o 
   6   3   5       11.58        8.95      2.73 o 
   7   3   5      399.24      387.40      9.52 o 
   8   3   5      492.79      575.27     13.97 o 
   9   3   5       29.08       26.00      4.24 o 
  10   3   5      116.96      124.38      6.73 o 
  11   3   5       41.81       46.88      5.99 o 
  12   3   5        8.33        7.85      6.86 o 
  13   3   5       11.88       10.31     13.65 o 
 -13   4   5        8.68       10.77     16.15 o 
 -12   4   5        0.78        2.82     10.67 o 
 -11   4   5       30.37       29.55      4.98 o 
 -10   4   5        1.76        1.54      3.24 o 
  -9   4   5        3.66        1.64      3.04 o 
  -8   4   5       38.88       31.44      3.73 o 
  -7   4   5       14.35       15.39      2.00 o 
  -6   4   5      222.84      241.56      5.93 o 
  -5   4   5       11.72        9.01      2.68 o 
  -4   4   5        1.02        0.55      2.22 o 
  -3   4   5      942.21     1061.98     16.13 o 
  -2   4   5     1628.92     1590.19     24.07 o 
  -1   4   5     1096.07     1155.16     22.78 o 
   0   4   5       29.56       24.24      2.90 o 
   1   4   5      858.12     1000.91     16.20 o 
   2   4   5       44.60       38.34      2.74 o 
   3   4   5        3.99        5.78      2.71 o 
   4   4   5      151.70      156.02      5.36 o 
   5   4   5        0.52       -2.40      2.40 o 
   6   4   5      558.35      589.15     11.58 o 
   7   4   5        9.49        3.36      3.02 o 
   8   4   5      315.39      348.44     10.37 o 
   9   4   5       36.34       34.47      6.25 o 
  10   4   5       62.73       79.61      7.36 o 
  11   4   5       10.12        7.64      4.94 o 
  12   4   5       14.42        3.22      6.64 o 
 -12   5   5        0.93       14.52     10.05 o 
 -11   5   5        0.17       -1.48      4.54 o 
 -10   5   5       17.45       15.20      3.92 o 
  -9   5   5       23.27       20.15      3.99 o 
  -8   5   5      180.68      203.04      8.72 o 
  -7   5   5      106.41      115.76      4.94 o 
  -6   5   5      212.53      215.12      6.51 o 
  -5   5   5     1112.22     1258.51     24.41 o 
  -4   5   5      569.33      575.53     12.49 o 
  -3   5   5       56.34       44.40      3.13 o 
  -2   5   5        6.21        3.97      2.03 o 
  -1   5   5      712.40      805.57     14.21 o 
   0   5   5      391.83      354.60     10.41 o 
   1   5   5      254.63      246.48      4.70 o 
   2   5   5      827.38      854.40     17.54 o 
   3   5   5      184.15      182.85      5.16 o 
   4   5   5      170.68      171.19      5.63 o 
   5   5   5      223.77      254.96      7.52 o 
   6   5   5       31.77       33.60      3.25 o 
   7   5   5        0.37       -0.30      2.66 o 
   8   5   5      724.65      919.71     18.68 o 
   9   5   5        8.85        6.46      4.19 o 
  10   5   5       18.38       21.65      6.40 o 
  11   5   5        1.39        0.95      5.42 o 
  12   5   5        9.08       -1.56     18.84 o 
 -12   6   5        0.46       -1.33      9.71 o 
 -11   6   5        3.82       -1.37      4.70 o 
 -10   6   5       10.76       10.09      7.72 o 
  -9   6   5        1.54        0.93      2.76 o 
  -8   6   5       16.30       18.91      2.73 o 
  -7   6   5       12.16       12.07      2.66 o 
  -6   6   5      146.63      165.74      6.18 o 
  -5   6   5        0.05       -2.46      2.46 o 
  -4   6   5      499.35      539.07     13.38 o 
  -3   6   5      152.96      166.00      5.83 o 
  -2   6   5       32.77       30.66      4.68 o 
  -1   6   5       63.60       77.24      3.60 o 
   0   6   5       29.89       26.88      3.35 o 
   1   6   5       67.03       66.31      4.82 o 
   2   6   5       26.34       26.84      3.73 o 
   3   6   5        0.96        1.03      3.26 o 
   4   6   5        7.64       12.19      4.12 o 
   5   6   5      301.44      309.78     15.72 o 
   6   6   5      302.67      325.95     12.43 o 
   7   6   5      267.26      282.44      8.35 o 
   8   6   5       11.46       13.53      3.98 o 
   9   6   5        2.89        0.73      5.39 o 
  10   6   5       39.93       30.86      5.56 o 
  11   6   5        0.85        4.52     10.77 o 
 -11   7   5        3.35        6.41      7.61 o 
 -10   7   5        1.03       -6.51      7.59 o 
  -9   7   5       86.68       82.17      4.91 o 
  -8   7   5        0.02        3.07      2.90 o 
  -7   7   5        0.29       -1.35      2.56 o 
  -6   7   5       85.76       84.75      4.70 o 
  -5   7   5       75.32       52.52      4.26 o 
  -4   7   5      223.88      198.54      7.80 o 
  -3   7   5      168.78      159.31      6.48 o 
  -2   7   5      194.68      205.47      7.04 o 
  -1   7   5       17.38       16.56      2.10 o 
   0   7   5      209.30      209.61      7.92 o 
   1   7   5      502.36      559.94     13.47 o 
   2   7   5      237.06      234.30      8.60 o 
   3   7   5       40.38       36.40      4.77 o 
   4   7   5       61.38       53.59      4.89 o 
   5   7   5       47.41       45.84      5.13 o 
   6   7   5       61.36       59.65      6.08 o 
   7   7   5      126.21      133.04     10.60 o 
   8   7   5       10.64       13.44      4.03 o 
   9   7   5      202.51      226.95     11.11 o 
  10   7   5        1.57       -2.19      5.56 o 
 -10   8   5        0.12       -2.94      5.50 o 
  -9   8   5        2.11        0.66      4.04 o 
  -8   8   5       29.85       23.06      4.13 o 
  -7   8   5        3.24        1.21      3.06 o 
  -6   8   5      150.76      180.62      7.26 o 
  -5   8   5       60.75       65.53      5.39 o 
  -4   8   5        7.41        2.43      2.90 o 
  -3   8   5      137.68      147.08      7.14 o 
  -2   8   5       55.71       68.61      5.37 o 
  -1   8   5      148.85      145.02      7.46 o 
   0   8   5       54.56       54.36      5.38 o 
   1   8   5        9.19        2.68      4.70 o 
   2   8   5       17.04       23.56      4.87 o 
   3   8   5        2.76       -2.23      4.32 o 
   4   8   5       48.59       44.44      5.06 o 
   5   8   5        3.68        0.93      4.37 o 
   6   8   5        9.94        9.35      5.00 o 
   7   8   5        0.54        3.73      5.46 o 
   8   8   5       45.60       61.50      7.94 o 
   9   8   5        5.30       12.00      7.23 o 
  10   8   5        2.39      -10.17     10.17 o 
  -9   9   5        3.10       15.57      5.86 o 
  -8   9   5       32.18       22.51      4.77 o 
  -7   9   5        1.23        4.17      4.85 o 
  -6   9   5       33.57       34.83      5.09 o 
  -5   9   5        0.68        0.36      3.98 o 
  -4   9   5        0.08        4.84      3.76 o 
  -3   9   5      100.37      111.51      7.63 o 
  -2   9   5        5.47       -1.53      4.45 o 
  -1   9   5       28.23       23.75      5.82 o 
   0   9   5       35.23       44.56      5.56 o 
   1   9   5      204.65      203.75     10.28 o 
   2   9   5        0.48       -3.91      6.13 o 
   3   9   5       14.18       13.48      4.91 o 
   4   9   5        0.14        1.56      5.56 o 
   5   9   5       24.97       13.05      6.41 o 
   6   9   5        0.05       -2.23      5.52 o 
   7   9   5        6.04        1.03      7.54 o 
   8   9   5        1.01        1.31     10.40 o 
  -7  10   5        9.28        8.71      5.53 o 
  -6  10   5        2.27       -0.31      4.38 o 
  -5  10   5        0.00        3.10      4.79 o 
  -4  10   5       10.44        9.47      3.77 o 
  -3  10   5       43.07       45.62      6.81 o 
  -2  10   5        0.05       -3.29      4.94 o 
  -1  10   5        1.51       -3.72      7.16 o 
   0  10   5        2.20        3.19      4.61 o 
   1  10   5       43.98       42.50      7.11 o 
   2  10   5       12.26        7.92      6.05 o 
   3  10   5       52.22       44.47      7.45 o 
   4  10   5        0.37        2.15      6.64 o 
   5  10   5        9.80       -4.06      6.23 o 
   6  10   5        0.07       -7.58      7.58 o 
   7  10   5        0.00        0.60      9.73 o 
  -5  11   5       34.70       12.28     14.16 o 
  -4  11   5        2.84        3.18      6.96 o 
  -3  11   5        0.02        4.66      8.00 o 
  -2  11   5        7.27        9.03      7.83 o 
  -1  11   5        2.71        4.33      5.51 o 
   0  11   5        1.15       -4.09      4.85 o 
   1  11   5       16.97       18.47      8.14 o 
   2  11   5       10.27        6.75      8.06 o 
   3  11   5        8.52        4.97      8.11 o 
   4  11   5        2.97       -6.19     18.24 o 
   5  11   5        9.61       -4.78     23.92 o 
  -1  12   5       17.16       23.92     19.74 o 
 -13   0   6        6.31       -8.97     14.95 o 
 -12   0   6        5.45       10.75      6.77 o 
 -11   0   6       46.70       52.31      7.37 o 
 -10   0   6       10.14        6.70      4.69 o 
  -9   0   6      316.03      314.10     14.29 o 
  -8   0   6        4.63        2.82      5.08 o 
  -7   0   6      158.41      177.82      7.49 o 
  -6   0   6       97.85       90.30      8.33 o 
  -5   0   6      392.97      393.85     18.28 o 
  -4   0   6      970.17      982.44     36.98 o 
  -3   0   6      890.87      882.42     42.70 o 
  -2   0   6      669.16      700.67     17.04 o 
  -1   0   6      489.20      428.13     11.26 o 
   0   0   6     1937.21     1848.31     47.58 o 
   1   0   6     2142.46     2016.20     51.27 o 
   2   0   6     2060.85     2277.79     63.92 o 
   3   0   6       96.06       50.39      9.28 o 
   4   0   6     1714.91     1741.32     45.86 o 
   5   0   6        2.70        1.50      3.72 o 
   6   0   6        0.95        4.59      4.27 o 
   7   0   6       61.91       61.49      6.20 o 
   8   0   6       24.09       11.96      6.34 o 
   9   0   6       27.67       15.03      5.51 o 
  10   0   6       13.76        3.53      6.89 o 
  11   0   6       98.03      111.88      9.58 o 
  12   0   6        5.43       13.28      9.79 o 
  13   0   6       22.98      -23.33     23.33 o 
 -13   1   6        1.68        0.23     28.71 o 
 -12   1   6       22.74       14.28      5.21 o 
 -11   1   6       11.70        9.29      3.31 o 
 -10   1   6       33.67       29.49      4.08 o 
  -9   1   6       37.66       32.74      3.15 o 
  -8   1   6       67.45       59.99      3.37 o 
  -7   1   6       10.78        8.92      1.64 o 
  -6   1   6       43.59       40.07      1.48 o 
  -5   1   6       97.50      105.63      6.26 o 
  -4   1   6      256.24      253.19      5.83 o 
  -3   1   6        4.75        4.08      0.95 o 
  -2   1   6        0.03       -1.38      1.38 o 
  -1   1   6      983.63     1060.23     19.85 o 
   0   1   6      566.97      555.73     11.99 o 
   1   1   6        3.30        5.94      2.44 o 
   2   1   6     2704.76     2820.46     40.01 o 
   3   1   6     1864.97     2278.46     38.64 o 
   4   1   6        0.14        0.42      2.23 o 
   5   1   6      382.69      394.36      8.48 o 
   6   1   6      118.68      116.12      4.89 o 
   7   1   6        0.00       -2.78      2.78 o 
   8   1   6       30.20       26.82      3.77 o 
   9   1   6        9.79        4.54      3.56 o 
  10   1   6       27.41       28.59      4.95 o 
  11   1   6       10.36       11.46      4.54 o 
  12   1   6       17.79       13.62      6.05 o 
  13   1   6        5.50      -14.35     14.35 o 
 -13   2   6       36.75       42.62     13.03 o 
 -12   2   6       31.64       21.82      7.49 o 
 -11   2   6        3.92       -0.68      4.90 o 
 -10   2   6        2.25       -1.05      2.58 o 
  -9   2   6       24.40       28.98      4.16 o 
  -8   2   6      145.01      144.11      5.22 o 
  -7   2   6       41.57       39.44      3.10 o 
  -6   2   6       67.14       66.25      2.56 o 
  -5   2   6     1485.83     1573.94     27.11 o 
  -4   2   6      462.12      450.49     13.63 o 
  -3   2   6        0.15        1.08      1.16 o 
  -2   2   6     2610.20     2611.29     42.25 o 
  -1   2   6     1113.25     1268.91     39.64 o 
   0   2   6       11.45        6.24      3.19 o 
   1   2   6       35.54       35.62      3.98 o 
   2   2   6     2641.88     2850.01     44.49 o 
   3   2   6      726.64      738.11     14.37 o 
   4   2   6     1700.21     1789.73     30.09 o 
   5   2   6       76.18       67.59      3.89 o 
   6   2   6      385.32      414.17      9.18 o 
   7   2   6       43.10       40.59      3.66 o 
   8   2   6        5.87        4.80      3.07 o 
   9   2   6       28.60       32.68      4.48 o 
  10   2   6        0.97       -3.83      3.83 o 
  11   2   6       34.94       23.46      5.22 o 
  12   2   6       42.25       44.50      7.32 o 
  13   2   6        1.44      -13.16     15.55 o 
 -13   3   6        0.05       10.77     16.15 o 
 -12   3   6        6.31        2.02      6.78 o 
 -11   3   6        4.50        5.77      3.67 o 
 -10   3   6        1.73       -0.70      3.10 o 
  -9   3   6       22.72       26.16      4.47 o 
  -8   3   6        1.76        0.09      4.08 o 
  -7   3   6       90.55       99.45      4.77 o 
  -6   3   6       55.17       54.05      2.81 o 
  -5   3   6     1397.27     1417.11     25.22 o 
  -4   3   6      274.05      259.14      6.51 o 
  -3   3   6      179.55      187.74      5.19 o 
  -2   3   6     1504.65     1637.78     27.33 o 
  -1   3   6      585.64      627.44     17.13 o 
   0   3   6      210.64      210.53      6.84 o 
   1   3   6      291.89      286.35      9.86 o 
   2   3   6        4.50        1.81      2.31 o 
   3   3   6       32.62       40.51      3.75 o 
   4   3   6        5.35        3.21      3.06 o 
   5   3   6       16.41       12.58      3.09 o 
   6   3   6     1088.79     1170.66     20.00 o 
   7   3   6        7.24        4.21      3.26 o 
   8   3   6        9.75        1.28      3.65 o 
   9   3   6       23.07       26.59      4.90 o 
  10   3   6        8.42        8.70      4.46 o 
  11   3   6       13.84        6.54      5.61 o 
  12   3   6        0.21       -8.11      8.11 o 
 -13   4   6       14.37       -1.79     17.34 o 
 -12   4   6       41.46       43.93      8.40 o 
 -11   4   6        2.14        3.54      5.26 o 
 -10   4   6        0.87        0.55      2.97 o 
  -9   4   6      127.87      134.45      6.60 o 
  -8   4   6      117.55      111.69      8.00 o 
  -7   4   6       73.16       77.15      2.65 o 
  -6   4   6        1.26        1.98      2.25 o 
  -5   4   6      109.20      103.30      4.37 o 
  -4   4   6     1387.31     1545.29     27.74 o 
  -3   4   6       11.53        9.71      2.12 o 
  -2   4   6      195.92      196.88      5.25 o 
  -1   4   6      177.24      222.14      6.52 o 
   0   4   6       52.39       46.02      3.80 o 
   1   4   6      346.63      301.90      8.16 o 
   2   4   6      239.57      228.46      6.08 o 
   3   4   6      245.66      232.03      6.38 o 
   4   4   6      561.40      606.92     13.51 o 
   5   4   6     2019.05     2298.58     41.94 o 
   6   4   6     1046.37     1211.18     21.30 o 
   7   4   6       21.47       28.32      3.58 o 
   8   4   6       15.10       14.85      3.57 o 
   9   4   6       46.13       50.99      5.61 o 
  10   4   6       76.12       77.47      7.08 o 
  11   4   6       37.45       38.98      6.09 o 
  12   4   6        2.46        4.24      8.29 o 
 -12   5   6        3.93        3.69     17.05 o 
 -11   5   6       14.33       10.51      4.59 o 
 -10   5   6        2.22        4.53      3.73 o 
  -9   5   6       15.08        6.86      3.95 o 
  -8   5   6       81.96       98.28      5.63 o 
  -7   5   6       10.57        6.70      1.98 o 
  -6   5   6      801.00      880.84     17.27 o 
  -5   5   6      308.02      334.92      8.99 o 
  -4   5   6        0.05       -1.50      2.76 o 
  -3   5   6      216.88      243.46      6.67 o 
  -2   5   6        0.30       -1.41      2.20 o 
  -1   5   6       21.97       15.15      2.14 o 
   0   5   6        3.28        0.63      1.78 o 
   1   5   6      788.48      863.61     14.13 o 
   2   5   6      120.69      128.16      8.38 o 
   3   5   6      133.01      120.49      4.71 o 
   4   5   6       37.66       35.85      3.23 o 
   5   5   6        1.84       -2.21      3.11 o 
   6   5   6      226.25      252.29     12.18 o 
   7   5   6     1065.76     1320.76     23.51 o 
   8   5   6       14.21       12.84      3.55 o 
   9   5   6       30.92       36.01      4.95 o 
  10   5   6        0.03       -4.81      4.81 o 
  11   5   6        0.49       -5.38      5.38 o 
 -11   6   6        1.60       -4.06      6.34 o 
 -10   6   6        1.58       -0.70      4.14 o 
  -9   6   6       20.99       21.39      4.51 o 
  -8   6   6       28.66       32.48      3.43 o 
  -7   6   6       24.73       20.64      2.99 o 
  -6   6   6      251.80      270.16      8.23 o 
  -5   6   6     1738.88     2075.35     41.02 o 
  -4   6   6       59.06       47.26      4.60 o 
  -3   6   6      143.44      142.87      6.24 o 
  -2   6   6      164.76      179.47      5.98 o 
  -1   6   6       97.95       88.81      6.10 o 
   0   6   6        4.70        7.65      1.55 o 
   1   6   6       29.60       22.91      3.61 o 
   2   6   6        0.03       -1.89      2.94 o 
   3   6   6      355.84      392.80     11.13 o 
   4   6   6      625.76      693.67     14.83 o 
   5   6   6      134.65      156.21      5.93 o 
   6   6   6      635.05      768.55     19.19 o 
   7   6   6        5.18       -1.96      3.74 o 
   8   6   6       15.62       11.60      4.10 o 
   9   6   6       12.23       13.94      3.97 o 
  10   6   6        1.09        5.19      4.80 o 
 -11   7   6        0.54       -6.33      6.33 o 
 -10   7   6        4.43        1.48      5.41 o 
  -9   7   6       14.52       10.28      3.95 o 
  -8   7   6        1.85       -0.19      3.16 o 
  -7   7   6        1.32       -2.70      2.70 o 
  -6   7   6       39.59       35.60      4.16 o 
  -5   7   6      131.47      121.65      5.91 o 
  -4   7   6      234.76      243.39     11.14 o 
  -3   7   6        0.30       -0.33      3.18 o 
  -2   7   6       95.54      105.52      5.83 o 
  -1   7   6       26.28       28.63      2.74 o 
   0   7   6       25.78       19.03      5.23 o 
   1   7   6      113.23      122.03      6.23 o 
   2   7   6       36.17       35.65      4.39 o 
   3   7   6       11.20        4.40      4.03 o 
   4   7   6      175.34      158.13      7.75 o 
   5   7   6        9.52        8.37      4.81 o 
   6   7   6        1.08        0.11      5.45 o 
   7   7   6       96.26       92.58     10.19 o 
   8   7   6        0.71       -4.66      5.88 o 
   9   7   6       11.31        6.03      8.20 o 
  10   7   6        0.25      -11.44     11.44 o 
 -10   8   6        0.06       -8.20      8.20 o 
  -9   8   6       28.37       28.07      4.78 o 
  -8   8   6        0.71        1.53      3.56 o 
  -7   8   6        9.82        8.77      3.44 o 
  -6   8   6       19.26       12.73      5.48 o 
  -5   8   6       70.89       59.22      5.44 o 
  -4   8   6        1.24       -1.60      4.15 o 
  -3   8   6      110.88      114.84      8.44 o 
  -2   8   6       38.19       41.29      4.37 o 
  -1   8   6       10.10       14.36      4.29 o 
   0   8   6       32.62       20.57      4.51 o 
   1   8   6        9.96       17.18      4.37 o 
   2   8   6        0.10       -3.74      3.74 o 
   3   8   6       65.33       60.23      6.13 o 
   4   8   6      175.23      173.68     10.10 o 
   5   8   6        4.15        2.67      4.86 o 
   6   8   6       71.58       62.38      6.74 o 
   7   8   6        0.06        0.98      5.81 o 
   8   8   6        5.89        6.92     11.27 o 
   9   8   6        1.05        1.76     23.32 o 
  -9   9   6        1.26       -5.44      8.89 o 
  -8   9   6       23.98       28.26      4.96 o 
  -7   9   6        6.87        5.51      4.60 o 
  -6   9   6        4.42        3.32      3.74 o 
  -5   9   6        1.72        0.88      4.52 o 
  -4   9   6        4.62        7.37      4.15 o 
  -3   9   6       72.35       70.13      5.66 o 
  -2   9   6       26.46       21.05      8.18 o 
  -1   9   6        3.46       -1.37      4.33 o 
   0   9   6        0.71        0.87      4.27 o 
   1   9   6        0.07       -4.27      5.37 o 
   2   9   6       80.10       90.42     12.15 o 
   3   9   6      265.93      272.26     13.24 o 
   4   9   6        2.88        5.85      6.33 o 
   5   9   6       11.32        3.70      5.53 o 
   6   9   6       20.74       17.29      6.64 o 
   7   9   6        5.52        6.49      7.87 o 
   8   9   6       10.21      -12.05     12.05 o 
  -7  10   6        1.17       -5.45      5.45 o 
  -6  10   6        2.62        7.56      4.60 o 
  -5  10   6       15.24       15.51      6.34 o 
  -4  10   6        0.24        3.49      4.42 o 
  -3  10   6        0.05       -5.38      5.38 o 
  -2  10   6       47.50       49.26      6.65 o 
  -1  10   6        7.71        6.14      5.82 o 
   0  10   6        0.27       -1.64      5.55 o 
   1  10   6       18.59       14.60      6.96 o 
   2  10   6       25.90       26.25      6.81 o 
   3  10   6        0.01        6.30      6.04 o 
   4  10   6        0.32        2.54      8.15 o 
   5  10   6       32.20       21.01      9.50 o 
   6  10   6        0.43       -6.41     10.20 o 
  -5  11   6        3.34       -9.52     14.37 o 
  -4  11   6        1.85       13.19      9.52 o 
  -3  11   6        5.55       12.03      9.02 o 
  -2  11   6       34.50       19.88      8.72 o 
  -1  11   6        4.11        4.28      5.67 o 
   0  11   6       14.68        5.51      7.60 o 
   1  11   6        7.49       18.11      8.86 o 
   2  11   6        1.32       -6.08      7.19 o 
   3  11   6        8.25       -0.62      8.34 o 
   4  11   6       13.33        4.56     13.16 o 
 -13   1   7       11.19       36.48     18.54 o 
 -12   1   7       31.71       30.06     10.78 o 
 -11   1   7       27.20       21.11      2.93 o 
 -10   1   7       24.86       24.74      2.43 o 
  -9   1   7        0.37        0.55      1.23 o 
  -8   1   7      144.13      148.01      4.93 o 
  -7   1   7       59.40       64.25      3.09 o 
  -6   1   7        7.93       10.95      2.06 o 
  -5   1   7     1065.05     1141.92     37.91 o 
  -4   1   7       25.67       26.31      2.96 o 
  -3   1   7       76.42       83.39      2.64 o 
  -2   1   7      197.70      193.97      8.64 o 
  -1   1   7     3798.93     3932.84     66.90 o 
   0   1   7      379.60      354.41     10.34 o 
   1   1   7     1005.83     1017.95     20.36 o 
   2   1   7      513.40      588.21     10.89 o 
   3   1   7      354.77      376.49      8.59 o 
   4   1   7        7.24        5.27      3.05 o 
   5   1   7      272.01      292.01      8.95 o 
   6   1   7       79.87       68.28      4.40 o 
   7   1   7      276.24      281.25      9.89 o 
   8   1   7      246.97      273.79      8.95 o 
   9   1   7       71.02       63.78      5.29 o 
  10   1   7        6.14        4.79      4.53 o 
  11   1   7        2.88       -2.66      5.36 o 
  12   1   7        0.49       -1.48      7.66 o 
 -13   2   7        0.00       17.34     17.34 o 
 -12   2   7       10.73       18.66     11.32 o 
 -11   2   7        7.21        3.27      2.76 o 
 -10   2   7       34.64       37.18      3.42 o 
  -9   2   7        9.72       11.06      1.93 o 
  -8   2   7       37.77       27.71      3.15 o 
  -7   2   7       13.67       15.80      3.71 o 
  -6   2   7        1.89        0.07      1.64 o 
  -5   2   7      479.91      488.70     10.24 o 
  -4   2   7      258.86      240.91      5.44 o 
  -3   2   7       20.37       20.52      1.68 o 
  -2   2   7      461.20      423.58      9.61 o 
  -1   2   7     2788.67     3124.66     48.22 o 
   0   2   7       29.94       32.98      3.34 o 
   1   2   7        3.52        3.06      4.50 o 
   2   2   7      773.16      835.22     15.61 o 
   3   2   7        9.38       11.04      2.75 o 
   4   2   7      235.12      225.04      6.49 o 
   5   2   7        0.76        2.85      2.83 o 
   6   2   7        7.57        4.72      3.48 o 
   7   2   7       32.55       34.54      4.56 o 
   8   2   7       25.59       20.79      3.98 o 
   9   2   7       15.09       10.43      3.94 o 
  10   2   7        8.96        6.23      4.49 o 
  11   2   7        3.33        3.94      5.39 o 
  12   2   7       38.29       63.07      8.29 o 
 -12   3   7        1.02        7.15     11.77 o 
 -11   3   7        0.08        0.42      3.21 o 
 -10   3   7       44.82       44.83      4.78 o 
  -9   3   7      154.01      166.04      6.58 o 
  -8   3   7      119.08      123.76      5.54 o 
  -7   3   7       10.04       10.91      1.75 o 
  -6   3   7      865.40      994.73     21.50 o 
  -5   3   7      333.91      361.85      7.79 o 
  -4   3   7       93.75       77.48      2.91 o 
  -3   3   7       22.97       19.30      2.24 o 
  -2   3   7     1985.89     2150.33     34.63 o 
  -1   3   7      162.60      173.11      6.18 o 
   0   3   7     1644.09     1599.06     30.34 o 
   1   3   7      199.54      185.11      6.90 o 
   2   3   7      111.00      129.06      8.82 o 
   3   3   7       10.66        9.85      2.65 o 
   4   3   7      303.92      275.24     10.67 o 
   5   3   7        0.65       -0.46      3.35 o 
   6   3   7       64.53       61.15      4.97 o 
   7   3   7       40.71       44.66      3.95 o 
   8   3   7      253.58      285.30      9.03 o 
   9   3   7       53.48       43.48      5.17 o 
  10   3   7        1.95        6.22      4.98 o 
  11   3   7        3.47        3.17      5.48 o 
  12   3   7       20.84       15.43      9.81 o 
 -12   4   7        3.36       14.89     13.16 o 
 -11   4   7        7.03        4.68      4.23 o 
 -10   4   7        3.52        2.69      5.11 o 
  -9   4   7        4.22        8.01      3.41 o 
  -8   4   7       25.66       23.08      3.26 o 
  -7   4   7      183.70      189.34      5.14 o 
  -6   4   7      299.25      294.34     15.60 o 
  -5   4   7        5.91        3.76      2.47 o 
  -4   4   7      250.35      250.23      6.42 o 
  -3   4   7       18.42       12.35      2.36 o 
  -2   4   7      185.01      195.60      5.60 o 
  -1   4   7      116.83      113.76      5.26 o 
   0   4   7      138.48      137.58      6.20 o 
   1   4   7       23.42       23.45      4.06 o 
   2   4   7      260.07      286.59      7.32 o 
   3   4   7      625.09      635.22     13.74 o 
   4   4   7       44.93       39.77      3.99 o 
   5   4   7       10.26        8.22      3.25 o 
   6   4   7      257.79      266.37     10.65 o 
   7   4   7       54.37       60.53      7.61 o 
   8   4   7       14.99       12.15      3.73 o 
   9   4   7        0.24        1.44      4.95 o 
  10   4   7        2.34        5.02      5.59 o 
  11   4   7        0.54       -4.57      5.90 o 
  12   4   7       45.27       49.12     11.06 o 
 -12   5   7        1.81      -11.62     11.62 o 
 -11   5   7        0.67       -0.33      5.96 o 
 -10   5   7       11.38        5.82      4.38 o 
  -9   5   7       37.01       43.28      4.52 o 
  -8   5   7       21.05       26.74      2.21 o 
  -7   5   7       24.38       17.25      2.29 o 
  -6   5   7       29.65       20.58      2.98 o 
  -5   5   7       41.40       36.37      7.65 o 
  -4   5   7      326.61      330.97      8.76 o 
  -3   5   7       79.24       66.62      3.94 o 
  -2   5   7      113.72      115.74      5.05 o 
  -1   5   7      380.98      387.76      9.09 o 
   0   5   7      314.64      304.35      8.85 o 
   1   5   7      349.47      365.17      8.05 o 
   2   5   7       22.65       25.69      2.98 o 
   3   5   7      105.46       90.68      4.41 o 
   4   5   7       75.10       74.26      6.55 o 
   5   5   7      655.78      763.33     17.83 o 
   6   5   7      471.33      528.81     14.87 o 
   7   5   7      388.04      452.91     13.99 o 
   8   5   7       69.23       78.77      6.54 o 
   9   5   7       10.29        5.23      4.36 o 
  10   5   7        0.04       -6.15      6.15 o 
  11   5   7        0.51        3.47      6.59 o 
 -11   6   7        0.03       -7.96      7.96 o 
 -10   6   7        2.33        5.93      7.51 o 
  -9   6   7        6.63        2.19      4.46 o 
  -8   6   7        2.25        0.57      2.31 o 
  -7   6   7       20.66       28.72      3.64 o 
  -6   6   7       42.98       39.60      4.10 o 
  -5   6   7      229.53      247.18      9.96 o 
  -4   6   7      197.48      195.59      7.36 o 
  -3   6   7       65.44       66.57      4.38 o 
  -2   6   7       51.63       51.60      4.24 o 
  -1   6   7       15.14       11.71      2.84 o 
   0   6   7      399.03      390.22      9.69 o 
   1   6   7       18.20       16.53      2.20 o 
   2   6   7       17.47       17.44      2.07 o 
   3   6   7        2.42       -0.99      2.72 o 
   4   6   7      199.87      214.24      7.17 o 
   5   6   7       89.88       83.45      4.97 o 
   6   6   7      106.77      109.14      6.49 o 
   7   6   7       72.31       87.62      6.88 o 
   8   6   7       13.16       11.29      5.08 o 
   9   6   7        1.44       -3.93      5.11 o 
  10   6   7       40.79       40.82      8.05 o 
 -10   7   7       12.66       11.71      6.74 o 
  -9   7   7       21.91       24.04      3.03 o 
  -8   7   7       81.38       84.39      5.26 o 
  -7   7   7        4.37        5.92      3.28 o 
  -6   7   7       28.64       31.69      3.99 o 
  -5   7   7      215.41      221.06     11.68 o 
  -4   7   7       86.23       99.44      5.97 o 
  -3   7   7      217.76      231.14     11.02 o 
  -2   7   7        0.09       -0.69      2.68 o 
  -1   7   7      155.48      161.16     10.36 o 
   0   7   7       95.40       98.87      6.14 o 
   1   7   7      118.66      111.62      7.49 o 
   2   7   7       43.37       55.47      5.06 o 
   3   7   7        7.94        6.82      4.53 o 
   4   7   7       38.25       50.98      5.62 o 
   5   7   7       18.47       22.26      5.12 o 
   6   7   7       66.47       86.62     10.53 o 
   7   7   7        0.50        0.97      6.04 o 
   8   7   7        6.49       -5.18      8.86 o 
   9   7   7        0.53        6.90      7.88 o 
  10   7   7        0.34      -10.78     10.78 o 
  -9   8   7        0.05       -4.11      4.11 o 
  -8   8   7        0.32       -4.21      4.21 o 
  -7   8   7       19.11       17.43      4.30 o 
  -6   8   7        0.07       -2.73      3.59 o 
  -5   8   7       29.39       28.34      5.00 o 
  -4   8   7       63.03       56.29     12.09 o 
  -3   8   7       79.47       85.54      5.80 o 
  -2   8   7       72.05       67.47      6.05 o 
  -1   8   7        3.82       -1.30      4.19 o 
   0   8   7       27.62       20.57      4.68 o 
   1   8   7       25.26       18.49      4.80 o 
   2   8   7        6.72        2.32      3.99 o 
   3   8   7       29.46       15.74      5.19 o 
   4   8   7       35.76       29.49      5.51 o 
   5   8   7        6.70        3.78      4.87 o 
   6   8   7        0.74        6.38      5.41 o 
   7   8   7        0.86        9.26      7.69 o 
   8   8   7        0.13       -7.29      7.58 o 
   9   8   7        0.03        6.18      9.77 o 
  -8   9   7       11.72        7.06      5.06 o 
  -7   9   7        3.82        2.56      4.67 o 
  -6   9   7       43.72       39.10      6.78 o 
  -5   9   7       18.07       19.57      5.40 o 
  -4   9   7        1.06        0.76      3.63 o 
  -3   9   7        5.15       -3.69      5.03 o 
  -2   9   7       27.77       18.65      5.62 o 
  -1   9   7       14.35       20.05      5.52 o 
   0   9   7       38.98       32.17      5.81 o 
   1   9   7       37.69       41.60      6.42 o 
   2   9   7        0.05       -5.10      5.10 o 
   3   9   7       56.00       50.42      6.80 o 
   4   9   7        1.40        9.80      6.04 o 
   5   9   7       18.47       18.31      5.91 o 
   6   9   7        0.39       11.59      6.59 o 
   7   9   7       73.60       88.06     13.09 o 
  -7  10   7        8.73        8.49      6.10 o 
  -6  10   7       11.35       12.87      5.05 o 
  -5  10   7        1.15        3.00      4.52 o 
  -4  10   7        1.86        2.21      4.48 o 
  -3  10   7       24.90       20.11      6.04 o 
  -2  10   7       12.42        2.33      6.34 o 
  -1  10   7        2.19       -1.78      5.15 o 
   0  10   7       40.48       32.04      6.95 o 
   1  10   7        5.65       13.57      6.74 o 
   2  10   7        0.06       -2.76      5.89 o 
   3  10   7        5.91       11.38      8.79 o 
   4  10   7       22.13       29.89     11.66 o 
   5  10   7       23.36       14.36     10.70 o 
   6  10   7       25.89       17.73     19.14 o 
  -4  11   7        0.84       -8.17      8.17 o 
  -3  11   7       30.94       23.86     16.23 o 
  -2  11   7       18.56       27.57     19.89 o 
  -1  11   7        5.58       15.08      7.60 o 
   0  11   7        0.05        1.61      7.08 o 
   1  11   7       10.34       15.84      8.50 o 
   2  11   7        8.11       -5.99     11.70 o 
   3  11   7       10.16        5.98     23.33 o 
 -12   0   8       17.12       19.74     20.34 o 
 -11   0   8       16.43       16.15     11.96 o 
 -10   0   8      197.65      198.68     22.14 o 
  -9   0   8       82.28       90.33     17.95 o 
  -8   0   8      100.55       98.12     14.96 o 
  -7   0   8      152.82      171.24      9.04 o 
  -6   0   8      109.54      102.64      9.27 o 
  -5   0   8      161.90      178.11     11.07 o 
  -4   0   8      728.91      751.58     49.21 o 
  -3   0   8     3312.63     3664.23     87.85 o 
  -2   0   8     1108.86     1122.87     24.55 o 
  -1   0   8      662.95      624.01     15.98 o 
   0   0   8      420.45      396.81     20.98 o 
   1   0   8      325.66      372.03     21.57 o 
   2   0   8     2812.26     2807.66     71.91 o 
   3   0   8       66.51       64.43      8.38 o 
   4   0   8     1015.67     1144.61     34.71 o 
   5   0   8      553.56      506.78     20.99 o 
   6   0   8        4.77        0.74      5.27 o 
   7   0   8        0.02       -3.85      7.18 o 
   8   0   8      104.99       71.31     10.46 o 
   9   0   8       61.21       71.88      9.38 o 
  10   0   8       55.78       30.68      8.38 o 
  11   0   8        1.23       -2.09      7.81 o 
  12   0   8       41.98       34.68     18.24 o 
 -12   1   8       18.01       11.79     11.15 o 
 -11   1   8        3.89       -1.05     17.34 o 
 -10   1   8       34.47       27.70      9.85 o 
  -9   1   8       76.20       85.86     10.78 o 
  -8   1   8        8.69        0.30      3.42 o 
  -7   1   8      114.23      122.98      6.31 o 
  -6   1   8       32.59       35.76      2.98 o 
  -5   1   8       45.87       56.55      4.25 o 
  -4   1   8      859.66     1022.57     23.29 o 
  -3   1   8      111.94      119.21      3.73 o 
  -2   1   8      661.56      768.31     15.66 o 
  -1   1   8       51.36       45.25      3.63 o 
   0   1   8       21.53       23.72      4.14 o 
   1   1   8      416.99      465.26     12.03 o 
   2   1   8      354.12      385.79      8.67 o 
   3   1   8        9.28        4.87      2.60 o 
   4   1   8       27.76       27.49      3.79 o 
   5   1   8        3.65        4.63      3.55 o 
   6   1   8      230.73      242.01      8.94 o 
   7   1   8       41.79       52.92      7.50 o 
   8   1   8        1.83        4.92      3.53 o 
   9   1   8      213.00      173.14      8.61 o 
  10   1   8        1.16        4.01      5.17 o 
  11   1   8       43.51       38.66      6.74 o 
  12   1   8       18.09        5.76      8.41 o 
 -12   2   8        0.69      -10.78     10.78 o 
 -11   2   8       55.05       67.63     11.96 o 
 -10   2   8        0.38        1.23      4.97 o 
  -9   2   8       88.45       93.65      7.17 o 
  -8   2   8       69.36       76.33      4.15 o 
  -7   2   8        5.78        6.96      1.67 o 
  -6   2   8      368.30      429.99      9.65 o 
  -5   2   8      474.65      535.40     11.23 o 
  -4   2   8      183.80      175.80      4.80 o 
  -3   2   8      142.68      168.68      4.30 o 
  -2   2   8      155.65      148.50      5.48 o 
  -1   2   8       25.94       40.82      4.02 o 
   0   2   8      205.66      184.75      6.80 o 
   1   2   8      221.87      229.24     12.86 o 
   2   2   8     1054.69     1177.96     19.28 o 
   3   2   8      221.78      199.13      6.44 o 
   4   2   8      106.95      110.25      6.15 o 
   5   2   8        6.72        3.76      3.04 o 
   6   2   8        0.57        2.76      3.70 o 
   7   2   8        7.49       11.54      4.32 o 
   8   2   8       75.59       61.36      5.37 o 
   9   2   8      158.10      180.37     10.52 o 
  10   2   8       51.59       47.40      5.95 o 
  11   2   8       27.72       31.86      6.59 o 
  12   2   8       16.94       25.28      8.66 o 
 -12   3   8        0.05      -12.83     12.83 o 
 -11   3   8        0.06      -10.40     10.40 o 
 -10   3   8        7.68        7.87      2.94 o 
  -9   3   8        7.79        8.12      3.54 o 
  -8   3   8      125.57      142.14      9.67 o 
  -7   3   8      338.71      412.76     12.01 o 
  -6   3   8      209.70      202.29      6.39 o 
  -5   3   8        2.95        4.18      1.79 o 
  -4   3   8       45.46       47.49      2.54 o 
  -3   3   8       64.65       60.00      2.98 o 
  -2   3   8       74.25       85.39      5.34 o 
  -1   3   8       13.14        9.69      3.56 o 
   0   3   8      329.69      378.95     10.50 o 
   1   3   8        2.73        2.57      4.18 o 
   2   3   8      197.74      203.97      6.72 o 
   3   3   8      284.90      314.08      9.07 o 
   4   3   8        1.31       -0.07      3.35 o 
   5   3   8      721.78      807.74     18.05 o 
   6   3   8       67.12       70.57      5.06 o 
   7   3   8       90.20       86.22      5.98 o 
   8   3   8       47.18       41.47      5.70 o 
   9   3   8       10.53        9.24      4.46 o 
  10   3   8       15.34       12.82      5.78 o 
  11   3   8        0.10        9.56      7.60 o 
 -12   4   8        1.03       -8.01     13.16 o 
 -11   4   8       21.34       16.70     12.05 o 
 -10   4   8        5.34        1.95      2.92 o 
  -9   4   8       12.68        9.68      3.16 o 
  -8   4   8       18.08       10.85      5.78 o 
  -7   4   8     1732.88     2001.78     43.82 o 
  -6   4   8        4.36        1.28      2.42 o 
  -5   4   8       20.40       12.12      2.33 o 
  -4   4   8      277.57      272.41      7.11 o 
  -3   4   8      235.20      250.71      9.24 o 
  -2   4   8       11.97        8.34      2.83 o 
  -1   4   8      113.40      124.44      6.28 o 
   0   4   8      340.73      336.22     10.58 o 
   1   4   8      643.55      707.93     17.82 o 
   2   4   8      452.24      482.79     10.61 o 
   3   4   8      420.93      450.70     14.40 o 
   4   4   8      948.67     1095.28     22.17 o 
   5   4   8       91.99       94.11      5.95 o 
   6   4   8      171.69      188.07      9.50 o 
   7   4   8        5.27        1.30      3.80 o 
   8   4   8        4.83        4.14      5.42 o 
   9   4   8       25.59       20.08      6.08 o 
  10   4   8       31.73       47.54      7.24 o 
  11   4   8        8.94       12.18      7.61 o 
 -11   5   8        0.66       -3.76     12.56 o 
 -10   5   8        0.11       -1.99      6.56 o 
  -9   5   8      154.05      160.41     10.12 o 
  -8   5   8      190.08      218.84      7.87 o 
  -7   5   8       46.53       42.34      3.51 o 
  -6   5   8      257.11      290.09     10.46 o 
  -5   5   8        5.11        4.37      3.02 o 
  -4   5   8      191.22      175.80      6.03 o 
  -3   5   8        2.50        4.08      2.61 o 
  -2   5   8        0.04       -0.32      2.44 o 
  -1   5   8        0.10       -1.36      2.26 o 
   0   5   8        3.42        3.44      3.22 o 
   1   5   8      324.64      338.85      8.56 o 
   2   5   8        2.22        2.68      2.65 o 
   3   5   8       72.88       64.96      4.02 o 
   4   5   8     1112.08     1293.12     26.15 o 
   5   5   8     1279.95     1562.99     32.79 o 
   6   5   8      147.57      147.48      8.53 o 
   7   5   8       41.14       41.74      5.39 o 
   8   5   8        8.86        9.84      4.73 o 
   9   5   8        2.12        2.44      5.70 o 
  10   5   8       18.97        6.19      8.22 o 
  11   5   8        0.90        5.76     13.04 o 
 -11   6   8        0.85       15.65     17.04 o 
 -10   6   8       17.76       13.69      7.47 o 
  -9   6   8        3.99        4.35      4.00 o 
  -8   6   8       89.15       97.09      4.66 o 
  -7   6   8       71.78       69.42      5.17 o 
  -6   6   8      190.70      227.17      9.80 o 
  -5   6   8        0.37       -1.48      3.80 o 
  -4   6   8        4.62       -0.01      3.02 o 
  -3   6   8       28.75       24.91      4.11 o 
  -2   6   8       63.20       68.62      4.53 o 
  -1   6   8       63.43       76.55      4.32 o 
   0   6   8       99.07       97.80      4.97 o 
   1   6   8       43.46       48.49      5.34 o 
   2   6   8      520.95      580.40     16.39 o 
   3   6   8      541.21      616.58     14.04 o 
   4   6   8      176.93      170.28      7.49 o 
   5   6   8       27.94       23.45      5.49 o 
   6   6   8      100.05       99.53     13.24 o 
   7   6   8        3.61        4.92      4.07 o 
   8   6   8        5.97        5.32      5.23 o 
   9   6   8       45.51       47.72      8.81 o 
  10   6   8        3.95        6.09      8.08 o 
 -10   7   8        6.91       -6.20      8.81 o 
  -9   7   8        0.27        4.67      4.55 o 
  -8   7   8        0.99        1.95      3.16 o 
  -7   7   8       66.69       65.73      5.89 o 
  -6   7   8       38.33       33.32      5.40 o 
  -5   7   8        2.75       11.48      5.96 o 
  -4   7   8        0.03       -1.61      2.97 o 
  -3   7   8      211.88      238.07      8.85 o 
  -2   7   8       18.74       30.16      4.46 o 
  -1   7   8        3.95        4.92      2.56 o 
   0   7   8       25.26       32.16      2.91 o 
   1   7   8       67.29       52.01      5.09 o 
   2   7   8       11.53       12.52      4.13 o 
   3   7   8        7.86        0.42      4.97 o 
   4   7   8      113.83      110.34      7.00 o 
   5   7   8       18.26        6.52      5.14 o 
   6   7   8       31.75       25.18      4.36 o 
   7   7   8       33.01       29.80      5.27 o 
   8   7   8        2.13        3.91      4.42 o 
   9   7   8        3.77       13.29      9.34 o 
  -9   8   8       14.72        6.25      6.37 o 
  -8   8   8        0.27        6.01      4.57 o 
  -7   8   8       14.23       16.07      4.90 o 
  -6   8   8       91.51       82.10      8.00 o 
  -5   8   8       67.18       74.29      7.38 o 
  -4   8   8        0.63        0.76      3.91 o 
  -3   8   8       44.50       40.89      4.41 o 
  -2   8   8       65.36       83.21      5.40 o 
  -1   8   8       22.79       15.59      4.32 o 
   0   8   8       14.58       11.80      4.57 o 
   1   8   8       39.64       26.70      5.02 o 
   2   8   8        0.09       -4.64      4.64 o 
   3   8   8       50.84       53.53      6.14 o 
   4   8   8      267.44      309.02     12.21 o 
   5   8   8       76.91       84.88      7.77 o 
   6   8   8        9.28       17.50      6.92 o 
   7   8   8       12.64       14.07      7.83 o 
   8   8   8       22.74        2.36     12.86 o 
  -8   9   8        0.99        5.26      5.99 o 
  -7   9   8        1.44        2.12      4.95 o 
  -6   9   8       10.57       13.74      5.10 o 
  -5   9   8       28.81       21.76      5.41 o 
  -4   9   8       15.28       13.83      5.69 o 
  -3   9   8       16.34       17.64      3.99 o 
  -2   9   8        3.80        3.25      5.95 o 
  -1   9   8        2.80        5.38      5.44 o 
   0   9   8       16.91       22.59      5.49 o 
   1   9   8       36.30       24.83      5.74 o 
   2   9   8        0.00       11.38      5.38 o 
   3   9   8       21.91       23.84      6.00 o 
   4   9   8       34.97       44.49      7.15 o 
   5   9   8        0.01        2.29      6.37 o 
   6   9   8       19.01       23.50      7.67 o 
   7   9   8       37.48       26.20     12.93 o 
  -6  10   8        2.56       11.86      6.92 o 
  -5  10   8       20.02       28.99      7.63 o 
  -4  10   8       20.71       19.23      5.64 o 
  -3  10   8        2.24        0.98      7.16 o 
  -2  10   8       63.22       83.92      8.84 o 
  -1  10   8        0.72        3.24      7.87 o 
   0  10   8        0.52        0.99      6.44 o 
   1  10   8        0.02        3.63      6.42 o 
   2  10   8        1.60       -0.20      7.76 o 
   3  10   8        7.08       12.20      9.11 o 
   4  10   8       22.69       35.78      9.91 o 
   5  10   8        1.32        8.05     12.68 o 
  -3  11   8        3.72       13.66      8.96 o 
  -2  11   8        2.74       14.76     12.61 o 
  -1  11   8        4.96       -0.07      9.18 o 
   0  11   8       21.53        8.94      8.83 o 
   1  11   8        5.79        7.66     11.82 o 
   2  11   8        0.01      -10.77     16.75 o 
 -12   1   9        0.94      -12.26     13.60 o 
 -11   1   9       31.69       18.24     11.06 o 
 -10   1   9       43.65       41.29     10.73 o 
  -9   1   9        7.77       -3.18      6.73 o 
  -8   1   9       85.53       88.09      7.16 o 
  -7   1   9      413.31      411.12     15.42 o 
  -6   1   9      210.05      245.12      8.56 o 
  -5   1   9        0.39        0.42      3.42 o 
  -4   1   9      408.41      491.40     14.15 o 
  -3   1   9      518.25      548.34     16.11 o 
  -2   1   9     1512.09     1700.54     44.61 o 
  -1   1   9       27.66       18.62      4.06 o 
   0   1   9      908.47      948.74     22.54 o 
   1   1   9      480.76      494.34     13.07 o 
   2   1   9      103.46      112.26      7.37 o 
   3   1   9      490.39      508.51     12.51 o 
   4   1   9       61.03       59.36      5.07 o 
   5   1   9      332.75      356.29     10.71 o 
   6   1   9      468.70      510.05     15.90 o 
   7   1   9      145.79      142.16      7.97 o 
   8   1   9       30.47       22.78      5.50 o 
   9   1   9        0.49       -4.75      5.80 o 
  10   1   9        0.63        2.68      6.97 o 
  11   1   9        0.79        8.92      7.76 o 
 -12   2   9        0.45      -11.00     11.00 o 
 -11   2   9        0.00       -1.50      9.30 o 
 -10   2   9        2.79       -3.73      3.73 o 
  -9   2   9        1.07       -0.46      3.61 o 
  -8   2   9       64.71       53.52      5.82 o 
  -7   2   9       38.70       45.86      3.56 o 
  -6   2   9      111.76      156.18     10.36 o 
  -5   2   9        5.89        9.59      3.19 o 
  -4   2   9      350.89      427.29     11.27 o 
  -3   2   9      134.28      149.38      4.64 o 
  -2   2   9      185.58      200.52     12.70 o 
  -1   2   9      147.89      147.96      6.60 o 
   0   2   9      220.42      229.55      9.59 o 
   1   2   9      112.05      140.78     10.50 o 
   2   2   9        0.04       -1.17      2.71 o 
   3   2   9      173.77      189.53      8.52 o 
   4   2   9       93.81       89.25      5.17 o 
   5   2   9       24.20       24.63      3.83 o 
   6   2   9       44.17       45.49      6.28 o 
   7   2   9        5.63        3.62      4.54 o 
   8   2   9       27.58       25.03      5.48 o 
   9   2   9        3.61       -3.73      5.06 o 
  10   2   9        0.89       -4.33      6.50 o 
  11   2   9        2.95        0.77     10.30 o 
 -12   3   9        0.38        6.50     25.72 o 
 -11   3   9        2.36       -7.77     14.35 o 
 -10   3   9       14.55       17.83      4.61 o 
  -9   3   9        5.37       10.01      2.81 o 
  -8   3   9       35.63       31.33      3.42 o 
  -7   3   9        1.92        1.99      2.50 o 
  -6   3   9        4.83       10.65      2.28 o 
  -5   3   9        5.47        1.44      1.68 o 
  -4   3   9      187.75      171.35      5.09 o 
  -3   3   9       24.83       27.03      2.46 o 
  -2   3   9       67.29       56.42      3.41 o 
  -1   3   9     1673.87     1773.26     35.70 o 
   0   3   9      768.35      834.36     19.79 o 
   1   3   9      284.21      285.46     10.38 o 
   2   3   9       77.29       65.71      4.28 o 
   3   3   9     1374.71     1515.92     26.65 o 
   4   3   9       12.99       12.85      3.74 o 
   5   3   9      794.56      917.04     19.51 o 
   6   3   9      599.99      655.83     15.71 o 
   7   3   9        3.79        2.84      4.93 o 
   8   3   9        1.56        1.64      4.37 o 
   9   3   9        8.00        0.10      7.61 o 
  10   3   9       38.08       34.33      7.38 o 
  11   3   9        1.03       -8.19      8.19 o 
 -11   4   9        0.38       -2.63     25.42 o 
 -10   4   9        5.49        7.29      7.20 o 
  -9   4   9        4.95       -0.52      4.86 o 
  -8   4   9        5.16        1.09      1.99 o 
  -7   4   9       51.40       55.79      4.25 o 
  -6   4   9        3.34        1.84      2.81 o 
  -5   4   9        3.92        1.28      2.26 o 
  -4   4   9       13.32       10.83      2.21 o 
  -3   4   9       17.36       12.98      2.70 o 
  -2   4   9        0.40       -2.07      3.12 o 
  -1   4   9       85.68       73.40      6.84 o 
   0   4   9      170.80      138.43      9.50 o 
   1   4   9      187.58      198.43     10.57 o 
   2   4   9       35.29       33.51      4.36 o 
   3   4   9      205.35      208.24     11.36 o 
   4   4   9      143.87      158.12      7.08 o 
   5   4   9      597.21      685.87     17.87 o 
   6   4   9        7.23        3.99      3.89 o 
   7   4   9        2.24        8.90      4.03 o 
   8   4   9       31.16       22.99      5.02 o 
   9   4   9        0.63       -2.18      8.29 o 
  10   4   9       71.53       55.30     11.50 o 
  11   4   9        0.03       18.73      9.60 o 
 -11   5   9       17.24       22.96     20.34 o 
 -10   5   9       53.44       63.75     10.73 o 
  -9   5   9       10.28        0.10      5.57 o 
  -8   5   9        3.56        4.97      2.32 o 
  -7   5   9        2.08        3.66      2.82 o 
  -6   5   9      317.66      352.20     11.08 o 
  -5   5   9        9.09       13.91      3.38 o 
  -4   5   9      121.82      111.20      5.14 o 
  -3   5   9      210.37      247.25      7.58 o 
  -2   5   9      111.85       88.66      4.48 o 
  -1   5   9      241.87      265.96      9.09 o 
   0   5   9      298.39      320.68     10.31 o 
   1   5   9       19.09       17.12      3.43 o 
   2   5   9       14.01       25.12      3.72 o 
   3   5   9      319.61      378.48     11.34 o 
   4   5   9      208.73      250.44      9.57 o 
   5   5   9        2.42       -0.67      4.61 o 
   6   5   9      115.39      134.91      8.59 o 
   7   5   9        1.14        8.34      6.34 o 
   8   5   9       24.37       18.79      6.01 o 
   9   5   9        0.28       -5.29      5.29 o 
  10   5   9        1.44        6.06      8.76 o 
 -10   6   9       10.32       20.87      9.69 o 
  -9   6   9        1.65        6.01      7.77 o 
  -8   6   9        7.94        1.35      2.66 o 
  -7   6   9       87.48       80.09      5.80 o 
  -6   6   9       25.19       21.73      4.31 o 
  -5   6   9       29.52       31.58      4.44 o 
  -4   6   9       47.39       51.96      5.03 o 
  -3   6   9       24.64       25.08      3.48 o 
  -2   6   9        0.73        3.48      2.56 o 
  -1   6   9        6.54        8.37      2.97 o 
   0   6   9       23.41       27.97      3.59 o 
   1   6   9      150.64      129.75      5.46 o 
   2   6   9      334.55      347.92     10.44 o 
   3   6   9      380.48      447.64     12.45 o 
   4   6   9      141.00      142.67      7.21 o 
   5   6   9       13.63        6.43      4.08 o 
   6   6   9       48.29       45.76      6.13 o 
   7   6   9        0.46       -4.87      4.87 o 
   8   6   9        1.02       -0.45      5.63 o 
   9   6   9        3.95        6.99      7.43 o 
 -10   7   9        3.58        2.54      9.01 o 
  -9   7   9       11.88        3.88      7.87 o 
  -8   7   9        1.45        0.00      3.17 o 
  -7   7   9        2.98        1.80      4.31 o 
  -6   7   9       18.82        8.80      4.78 o 
  -5   7   9        3.01        5.34      4.15 o 
  -4   7   9        2.14        2.39      3.81 o 
  -3   7   9      131.18      135.62     10.57 o 
  -2   7   9       29.82       25.72      3.95 o 
  -1   7   9        0.44       -0.51      2.82 o 
   0   7   9      208.96      209.75      7.97 o 
   1   7   9        0.99       -1.03      1.92 o 
   2   7   9      167.36      164.62      8.37 o 
   3   7   9       28.68       19.20      6.69 o 
   4   7   9      121.69      139.33      5.43 o 
   5   7   9       91.46      101.88      6.56 o 
   6   7   9       50.65       55.03      6.14 o 
   7   7   9       54.07       48.80     11.82 o 
   8   7   9        3.53       -2.54      4.85 o 
   9   7   9       12.74        5.57     12.34 o 
  -8   8   9        0.38       -1.56      4.73 o 
  -7   8   9        0.09        0.43      5.58 o 
  -6   8   9       43.95       34.42      6.29 o 
  -5   8   9       15.44        9.96      4.72 o 
  -4   8   9       19.70       26.24      4.82 o 
  -3   8   9        3.29        1.26      4.38 o 
  -2   8   9        3.27        6.68      3.44 o 
  -1   8   9        1.65       -1.15      3.11 o 
   0   8   9      107.52       99.74      6.64 o 
   1   8   9       85.78       89.69      7.29 o 
   2   8   9       48.82       50.41      6.53 o 
   3   8   9       72.74       74.23      8.78 o 
   4   8   9        6.29       15.52      6.01 o 
   5   8   9        1.66        5.63      6.09 o 
   6   8   9        3.28       -5.37      8.38 o 
   7   8   9        8.27        0.35      9.63 o 
  -7   9   9       12.51       13.00      5.64 o 
  -6   9   9       28.47       23.20      5.60 o 
  -5   9   9        2.92        7.94      6.77 o 
  -4   9   9       19.75       21.30      7.94 o 
  -3   9   9       26.13       28.54      4.92 o 
  -2   9   9        3.22        5.19      2.16 o 
  -1   9   9        6.96        9.09      6.30 o 
   0   9   9       21.70       28.04      9.27 o 
   1   9   9       86.22      101.86      8.34 o 
   2   9   9       65.35       58.87      7.74 o 
   3   9   9        0.02       -0.61      6.11 o 
   4   9   9        2.30        3.84      6.32 o 
   5   9   9        0.18       -0.89      7.23 o 
   6   9   9       11.30       -3.66     12.70 o 
  -5  10   9        2.96        7.37      8.72 o 
  -4  10   9        1.91        3.00      7.69 o 
  -3  10   9        9.31        2.23      6.78 o 
  -2  10   9        2.23       -8.37      8.37 o 
  -1  10   9       10.60       13.92      6.66 o 
   0  10   9       26.11       19.95      7.27 o 
   1  10   9       10.75       14.59      6.93 o 
   2  10   9        1.24       -2.58      8.87 o 
   3  10   9        2.66       -8.98      8.98 o 
   4  10   9        0.07      -18.54     18.54 o 
 -11   0  10       28.80       53.83     18.54 o 
 -10   0  10       39.68       36.49     19.14 o 
  -9   0  10       38.70       30.51     16.15 o 
  -8   0  10       18.55       19.13     12.56 o 
  -7   0  10      752.02      853.53     45.57 o 
  -6   0  10      216.96      296.87     17.36 o 
  -5   0  10      119.51      140.61     12.57 o 
  -4   0  10      159.70      160.98     14.36 o 
  -3   0  10        3.62        2.39      2.22 o 
  -2   0  10      172.60      141.60      7.61 o 
  -1   0  10      443.70      489.41     17.36 o 
   0   0  10      476.37      490.49     18.26 o 
   1   0  10       55.72       51.61      6.97 o 
   2   0  10      517.71      585.99     22.45 o 
   3   0  10      298.34      292.53     14.80 o 
   4   0  10        0.08       -1.41      6.07 o 
   5   0  10       43.17       39.72     11.66 o 
   6   0  10       35.79       28.43      7.61 o 
   7   0  10      888.53      923.87     39.19 o 
   8   0  10       12.28       20.79     13.46 o 
   9   0  10      129.53      136.09     13.19 o 
  10   0  10      115.90      129.39     14.48 o 
  11   0  10       11.67       37.08     18.54 o 
 -11   1  10        0.68        2.99     10.15 o 
 -10   1  10        0.71       -9.73      9.73 o 
  -9   1  10       12.72        5.18      7.58 o 
  -8   1  10      156.20      188.89      7.65 o 
  -7   1  10      144.71      151.36     12.95 o 
  -6   1  10      230.90      278.42     18.60 o 
  -5   1  10        6.51        1.59      4.11 o 
  -4   1  10       54.59       49.05      4.81 o 
  -3   1  10        8.25        7.81      1.84 o 
  -2   1  10       13.57       14.59      2.65 o 
  -1   1  10      334.73      348.10     10.65 o 
   0   1  10        4.61        7.00      3.74 o 
   1   1  10        0.01       -2.25      3.40 o 
   2   1  10      187.89      196.26      6.96 o 
   3   1  10      281.05      326.21     10.04 o 
   4   1  10      105.64       96.90      6.09 o 
   5   1  10        0.01        4.79      3.76 o 
   6   1  10      196.90      150.89      8.30 o 
   7   1  10      140.89      114.99      8.46 o 
   8   1  10        0.49        0.43      5.09 o 
   9   1  10        0.01       -1.73      6.53 o 
  10   1  10        0.31        8.58      7.10 o 
  11   1  10        0.01       -9.88      9.88 o 
 -11   2  10       17.49       13.16     11.84 o 
 -10   2  10        5.42        6.21      4.62 o 
  -9   2  10      166.14      149.45     10.49 o 
  -8   2  10      101.10      110.67      9.76 o 
  -7   2  10       79.44       79.45      5.20 o 
  -6   2  10        8.69        8.09      3.27 o 
  -5   2  10      686.75      803.39     37.72 o 
  -4   2  10      234.13      237.03      5.71 o 
  -3   2  10      169.46      169.56      7.02 o 
  -2   2  10       26.52       26.78      3.75 o 
  -1   2  10      663.76      681.52     17.12 o 
   0   2  10        7.42        6.24      4.75 o 
   1   2  10      405.93      448.02     13.47 o 
   2   2  10     2256.02     2543.15     42.08 o 
   3   2  10     1002.41     1031.81     20.26 o 
   4   2  10       69.57       67.51      5.25 o 
   5   2  10        8.46        6.80      4.58 o 
   6   2  10        9.84        4.84      5.99 o 
   7   2  10       13.67        7.69      5.19 o 
   8   2  10       16.84       18.52      7.47 o 
   9   2  10       59.13       48.51      7.78 o 
  10   2  10       25.99       24.51      8.13 o 
  11   2  10        4.96       13.06     10.03 o 
 -11   3  10        0.16      -11.13     12.14 o 
 -10   3  10       20.41       10.78      6.12 o 
  -9   3  10        1.87        0.42      5.17 o 
  -8   3  10      102.93      113.97      7.08 o 
  -7   3  10        1.83        0.13      2.19 o 
  -6   3  10        0.20        1.47      2.28 o 
  -5   3  10        7.75        7.41      1.93 o 
  -4   3  10       36.15       43.32      3.92 o 
  -3   3  10       20.47       19.42      2.62 o 
  -2   3  10       15.65       20.13      3.21 o 
  -1   3  10        2.84        1.63      3.08 o 
   0   3  10       24.71       30.03      4.42 o 
   1   3  10        3.80       15.11      4.64 o 
   2   3  10      863.94      924.77     18.18 o 
   3   3  10      646.93      713.93     15.75 o 
   4   3  10       44.91       46.32      4.68 o 
   5   3  10       15.54       13.45      3.95 o 
   6   3  10        0.00       -4.51      4.51 o 
   7   3  10        0.24        9.79      6.42 o 
   8   3  10       20.20       16.17      5.99 o 
   9   3  10        8.67       11.42      6.39 o 
  10   3  10       39.27       30.91     11.20 o 
 -11   4  10        8.70        2.54     12.83 o 
 -10   4  10       10.41        0.18     11.66 o 
  -9   4  10      148.87      136.62      7.83 o 
  -8   4  10       84.04       85.73      8.67 o 
  -7   4  10        9.88        8.48      2.54 o 
  -6   4  10        0.04       -1.33      2.41 o 
  -5   4  10        0.78        1.60      2.09 o 
  -4   4  10       48.99       55.12      3.38 o 
  -3   4  10      257.07      254.82      7.47 o 
  -2   4  10        1.51        1.59      2.63 o 
  -1   4  10       26.07       24.83      3.83 o 
   0   4  10      292.33      319.26     13.21 o 
   1   4  10        7.23       13.19      4.81 o 
   2   4  10      213.45      247.39      8.91 o 
   3   4  10      371.00      407.33     12.27 o 
   4   4  10       67.74       60.89      5.51 o 
   5   4  10        0.06       -2.40      3.88 o 
   6   4  10      127.73      116.89      7.37 o 
   7   4  10        6.25        7.87      4.64 o 
   8   4  10       45.76       43.36      7.65 o 
   9   4  10      121.85      128.19     10.37 o 
  10   4  10       11.12        2.01      9.82 o 
 -11   5  10        2.79        0.11     11.49 o 
 -10   5  10        9.53       26.59      7.93 o 
  -9   5  10        2.39        4.14      6.66 o 
  -8   5  10       37.95       27.98      4.61 o 
  -7   5  10       39.08       35.70      3.56 o 
  -6   5  10       10.47        7.80      3.09 o 
  -5   5  10        4.95        5.75      2.49 o 
  -4   5  10       92.23       98.27      5.33 o 
  -3   5  10       44.87       51.69      4.08 o 
  -2   5  10        0.35       -1.62      2.63 o 
  -1   5  10       11.83        2.43      3.42 o 
   0   5  10       11.78       15.66      3.81 o 
   1   5  10       56.04       60.74      4.49 o 
   2   5  10       96.89       92.19      7.05 o 
   3   5  10      318.55      342.16     11.16 o 
   4   5  10        7.44       -2.48      3.60 o 
   5   5  10        0.24        7.35      4.04 o 
   6   5  10        0.45        2.45      4.95 o 
   7   5  10        8.69        7.65      4.94 o 
   8   5  10        0.16        4.33      5.34 o 
   9   5  10       32.09       43.45     15.84 o 
 -10   6  10        2.05       13.58      8.63 o 
  -9   6  10       34.82       22.67     11.12 o 
  -8   6  10       15.25       15.27      3.85 o 
  -7   6  10       40.78       38.28      4.80 o 
  -6   6  10       14.32       15.25      3.89 o 
  -5   6  10       16.07       13.31      4.71 o 
  -4   6  10       55.21       57.50      4.27 o 
  -3   6  10        1.31        0.84      2.96 o 
  -2   6  10        9.02       11.56      3.09 o 
  -1   6  10      310.61      314.62     10.35 o 
   0   6  10      170.91      178.44      8.56 o 
   1   6  10        6.32        4.34      4.37 o 
   2   6  10       87.13       97.15      6.02 o 
   3   6  10      357.92      406.58     13.24 o 
   4   6  10        0.02       -2.95      3.07 o 
   5   6  10        0.75        3.65      5.46 o 
   6   6  10        6.37        7.50      4.76 o 
   7   6  10        0.78        0.88      5.19 o 
   8   6  10        7.96        6.32      8.82 o 
   9   6  10       39.22       23.13      8.10 o 
  -9   7  10       25.41       10.29     11.81 o 
  -8   7  10        5.76        5.14      2.95 o 
  -7   7  10        0.51        4.80      3.78 o 
  -6   7  10       12.53        9.57      6.73 o 
  -5   7  10        0.01       -0.63      4.46 o 
  -4   7  10       12.88       12.08      3.83 o 
  -3   7  10       21.74       25.52      4.52 o 
  -2   7  10        2.62        0.31      2.77 o 
  -1   7  10       11.77        5.92      4.23 o 
   0   7  10      149.52      141.16      6.25 o 
   1   7  10       32.77       33.75      3.39 o 
   2   7  10      351.89      413.53      9.48 o 
   3   7  10        0.14        4.04      2.53 o 
   4   7  10       84.46       73.20      5.88 o 
   5   7  10        2.37       -1.54      3.49 o 
   6   7  10       21.99       19.65      7.83 o 
   7   7  10        9.39       -1.21      8.32 o 
   8   7  10        7.29        9.70     15.85 o 
  -8   8  10       10.87        4.49      7.12 o 
  -7   8  10       12.77       12.90      5.29 o 
  -6   8  10        7.29        7.80      5.34 o 
  -5   8  10        2.66       -7.94      7.94 o 
  -4   8  10       61.09       69.46      6.17 o 
  -3   8  10       45.88       53.65      6.06 o 
  -2   8  10        4.14        1.25      6.69 o 
  -1   8  10       15.02        8.85      2.37 o 
   0   8  10       52.59       50.13      6.48 o 
   1   8  10       71.92       72.48      7.04 o 
   2   8  10       13.17       18.93      5.60 o 
   3   8  10       34.20       19.47      6.30 o 
   4   8  10        5.14        9.44      5.85 o 
   5   8  10       18.65       19.83      7.43 o 
   6   8  10        5.66        2.22      9.69 o 
   7   8  10        0.97       -8.37     13.76 o 
  -6   9  10        6.56        5.33      5.44 o 
  -5   9  10       60.37       54.36      8.01 o 
  -4   9  10        9.28        7.92      5.13 o 
  -3   9  10        3.99        6.57      4.24 o 
  -2   9  10        1.08        4.03      3.16 o 
  -1   9  10        1.31       -5.29      5.29 o 
   0   9  10       14.25       18.42      6.52 o 
   1   9  10       13.10        7.40      6.27 o 
   2   9  10        7.32        9.18      7.15 o 
   3   9  10        0.83        8.08      6.99 o 
   4   9  10       23.92       31.83     10.31 o 
   5   9  10       23.66       -2.58     32.90 o 
  -4  10  10       10.37        5.85      9.88 o 
  -3  10  10        4.39        6.45     12.17 o 
  -2  10  10        1.22        0.47      7.29 o 
  -1  10  10        7.68       -7.75      7.75 o 
   0  10  10        1.73        9.25     10.88 o 
   1  10  10       11.16       16.10     11.87 o 
   2  10  10        5.36       14.30     10.11 o 
   3  10  10       40.95       13.76     20.93 o 
 -11   1  11       10.78       14.35     12.26 o 
 -10   1  11       25.42       20.67     11.20 o 
  -9   1  11       61.53       55.06     17.05 o 
  -8   1  11        2.25        5.73      3.12 o 
  -7   1  11        6.70        1.38      5.52 o 
  -6   1  11       23.66       29.88      4.81 o 
  -5   1  11      157.67      146.05     14.11 o 
  -4   1  11      500.27      577.68     23.70 o 
  -3   1  11        0.68        2.63      1.89 o 
  -2   1  11      100.92       89.62      4.95 o 
  -1   1  11      833.63      908.03     23.70 o 
   0   1  11       12.60       17.28      3.87 o 
   1   1  11        5.73        7.55      3.94 o 
   2   1  11        0.12       -1.69      5.07 o 
   3   1  11      894.18      999.28     22.72 o 
   4   1  11      300.30      295.53     10.21 o 
   5   1  11      167.51      201.83      9.35 o 
   6   1  11      202.54      204.80     10.24 o 
   7   1  11        9.96        1.19      6.52 o 
   8   1  11        8.78       13.95      8.77 o 
   9   1  11        0.05        4.88      7.42 o 
  10   1  11       10.55       14.45     14.64 o 
 -11   2  11       15.55       21.53     13.28 o 
 -10   2  11       27.17       39.98     13.92 o 
  -9   2  11       63.45       59.30     11.02 o 
  -8   2  11      103.70      116.35      5.99 o 
  -7   2  11       11.01        3.58      3.02 o 
  -6   2  11       12.27       14.48      3.72 o 
  -5   2  11        1.10        6.59      3.72 o 
  -4   2  11       55.42       63.13      4.64 o 
  -3   2  11       14.94       16.74      2.93 o 
  -2   2  11       20.51       18.35      3.88 o 
  -1   2  11       51.48       48.60      8.29 o 
   0   2  11        0.55        1.44      3.80 o 
   1   2  11      195.98      189.26      9.33 o 
   2   2  11        9.66        9.20      4.60 o 
   3   2  11      539.40      595.59     15.63 o 
   4   2  11      266.43      280.84      9.45 o 
   5   2  11        7.38        6.65      4.82 o 
   6   2  11        5.03       -0.80      4.60 o 
   7   2  11       12.45       10.04      6.11 o 
   8   2  11        8.75        8.48      6.36 o 
   9   2  11        5.73        1.11      6.40 o 
  10   2  11        2.52        0.67     12.95 o 
 -11   3  11       13.26       15.55     17.34 o 
 -10   3  11       18.42       30.50     12.26 o 
  -9   3  11       47.94       31.91      7.39 o 
  -8   3  11      180.83      229.44     13.88 o 
  -7   3  11       97.17       87.73      6.30 o 
  -6   3  11        0.80       -3.39      3.83 o 
  -5   3  11      107.85       94.76      6.50 o 
  -4   3  11      425.51      504.34     12.07 o 
  -3   3  11       14.55       10.15      2.50 o 
  -2   3  11      216.91      213.16      7.85 o 
  -1   3  11      523.73      573.49     17.09 o 
   0   3  11       18.66       12.33      4.49 o 
   1   3  11        3.47        8.04      5.05 o 
   2   3  11       93.28       86.95      5.64 o 
   3   3  11        0.24        5.73      3.90 o 
   4   3  11        3.17        6.43      4.59 o 
   5   3  11      152.92      159.19      8.25 o 
   6   3  11      233.59      267.56     11.69 o 
   7   3  11       18.41       26.73      7.33 o 
   8   3  11        0.55        4.66      7.25 o 
   9   3  11        8.59       19.62      8.34 o 
  10   3  11        5.50       23.64     10.78 o 
 -10   4  11        5.58       -2.99     16.75 o 
  -9   4  11        1.32        1.49      7.89 o 
  -8   4  11       19.40       14.67      3.71 o 
  -7   4  11        1.29        1.87      2.89 o 
  -6   4  11        1.07        3.86      2.90 o 
  -5   4  11        0.01        0.98      2.18 o 
  -4   4  11        0.03       -2.08      2.08 o 
  -3   4  11        1.18       -1.45      2.54 o 
  -2   4  11      138.00      133.95      6.42 o 
  -1   4  11       26.41       21.71      4.36 o 
   0   4  11       86.24       86.16      6.73 o 
   1   4  11       69.74       67.09      9.24 o 
   2   4  11       13.80       14.51      3.99 o 
   3   4  11      205.94      243.75      9.61 o 
   4   4  11        0.50        3.43      4.52 o 
   5   4  11       69.04       71.91      7.06 o 
   6   4  11        7.06       10.73      4.68 o 
   7   4  11        0.04       -2.95      5.06 o 
   8   4  11        1.76       -2.80      6.69 o 
   9   4  11       23.64       22.28      9.73 o 
 -10   5  11        0.18        6.49     10.05 o 
  -9   5  11        7.01       14.01     12.47 o 
  -8   5  11        7.65        8.08      4.94 o 
  -7   5  11       10.77        9.72      4.25 o 
  -6   5  11        2.95        4.76      2.66 o 
  -5   5  11       10.72        8.45      2.74 o 
  -4   5  11       40.52       40.20      3.56 o 
  -3   5  11      115.87      120.16      7.15 o 
  -2   5  11       38.75       28.18      3.56 o 
  -1   5  11       38.79       38.30      4.45 o 
   0   5  11       20.91       11.20      4.80 o 
   1   5  11       83.17      100.86      6.54 o 
   2   5  11        1.48        3.05      3.64 o 
   3   5  11      119.79      127.18      7.70 o 
   4   5  11       33.98       30.42      5.63 o 
   5   5  11       73.87      100.31      8.09 o 
   6   5  11       34.30       32.40      5.74 o 
   7   5  11        3.46       -1.20      8.16 o 
   8   5  11       23.76       21.50      8.55 o 
   9   5  11        7.85       20.58     16.45 o 
  -9   6  11        4.87        8.54      9.87 o 
  -8   6  11        1.53        7.73      5.51 o 
  -7   6  11        1.97        0.06      4.30 o 
  -6   6  11       30.66       33.79      4.68 o 
  -5   6  11        0.41       -1.44      3.85 o 
  -4   6  11        1.65        3.52      3.51 o 
  -3   6  11       18.53       14.19      3.96 o 
  -2   6  11       38.37       39.46      4.54 o 
  -1   6  11        0.37        1.34      3.22 o 
   0   6  11      115.95      120.91      7.75 o 
   1   6  11       81.90       78.97      5.08 o 
   2   6  11       61.12       50.65      5.31 o 
   3   6  11        0.26        1.99      4.45 o 
   4   6  11        3.54        3.79      3.98 o 
   5   6  11       26.98       32.60      5.50 o 
   6   6  11       24.60       19.50      6.26 o 
   7   6  11        0.22        5.78      5.54 o 
   8   6  11        6.68       -6.00      7.56 o 
  -8   7  11       10.67        4.87      6.08 o 
  -7   7  11       11.22        9.27      4.24 o 
  -6   7  11        6.71       -0.20      4.18 o 
  -5   7  11       22.69       17.69      6.09 o 
  -4   7  11       49.31       44.08      5.23 o 
  -3   7  11       25.38       31.33      4.53 o 
  -2   7  11       24.07       19.26      3.86 o 
  -1   7  11       29.42       37.16      4.74 o 
   0   7  11      217.42      237.39      8.31 o 
   1   7  11       54.18       53.51      4.69 o 
   2   7  11       29.62       29.34      4.36 o 
   3   7  11       23.29       20.59      4.81 o 
   4   7  11        4.87       -3.06      4.61 o 
   5   7  11        3.97        0.38      6.26 o 
   6   7  11      112.11      115.16     10.41 o 
   7   7  11        0.38       -4.17     23.32 o 
  -7   8  11        2.50        8.94      5.84 o 
  -6   8  11        0.37       -5.14      5.14 o 
  -5   8  11        1.93        0.46      5.78 o 
  -4   8  11        1.72       -4.43      4.82 o 
  -3   8  11        0.33        1.14      4.52 o 
  -2   8  11       13.94       27.73      6.54 o 
  -1   8  11       45.20       37.19      4.44 o 
   0   8  11        0.72       -1.34      2.51 o 
   1   8  11       27.91       12.69      5.98 o 
   2   8  11       19.45        4.18      5.80 o 
   3   8  11        1.44       -0.48      5.89 o 
   4   8  11        0.36        0.78      7.92 o 
   5   8  11       49.09       46.87     14.16 o 
   6   8  11       43.81       19.74     16.75 o 
  -5   9  11        1.59        2.78      5.49 o 
  -4   9  11       27.46       44.00     10.80 o 
  -3   9  11        7.34        8.74      4.61 o 
  -2   9  11       13.24       15.96      5.29 o 
  -1   9  11        5.27        2.10      6.55 o 
   0   9  11        0.91        4.04      6.45 o 
   1   9  11        6.08        5.84      7.09 o 
   2   9  11       48.32       38.50     10.80 o 
   3   9  11       20.79       23.74     16.45 o 
   4   9  11       35.85       -8.37     23.92 o 
  -1  10  11        0.01       10.17     23.32 o 
 -10   0  12       77.80       61.61     19.74 o 
  -9   0  12      139.78      165.13     25.13 o 
  -8   0  12        2.82        0.84      5.69 o 
  -7   0  12      213.47      323.17     20.95 o 
  -6   0  12        0.06       -3.59      5.38 o 
  -5   0  12       70.54       81.95     11.96 o 
  -4   0  12      142.05      134.63     14.96 o 
  -3   0  12       15.17       24.50     10.47 o 
  -2   0  12      216.56      216.37     10.74 o 
  -1   0  12      422.00      497.45     19.72 o 
   0   0  12      605.13      660.73     26.85 o 
   1   0  12     2716.89     3101.41    134.98 o 
   2   0  12       47.87       52.35      7.15 o 
   3   0  12        6.11        1.56      5.54 o 
   4   0  12       42.94       39.14      6.64 o 
   5   0  12       34.20       29.23     14.68 o 
   6   0  12        3.35        8.16      7.15 o 
   7   0  12       11.45       19.20      8.47 o 
   8   0  12       91.62       89.10     13.45 o 
   9   0  12       47.33       60.66     14.97 o 
  10   0  12       10.04       32.30     19.14 o 
 -10   1  12        7.25       -2.10     11.15 o 
  -9   1  12       59.85       50.44      5.82 o 
  -8   1  12       10.99       14.46      5.47 o 
  -7   1  12       27.88       26.32      5.19 o 
  -6   1  12       53.92       44.67      5.94 o 
  -5   1  12        4.38       -3.17      7.01 o 
  -4   1  12       46.22       56.95      3.52 o 
  -3   1  12        0.11       -2.17      2.17 o 
  -2   1  12       25.23       22.87      2.94 o 
  -1   1  12       11.49       18.97      3.59 o 
   0   1  12      328.68      333.22     12.29 o 
   1   1  12      494.13      534.23     18.75 o 
   2   1  12      460.84      542.26     15.29 o 
   3   1  12        3.09       -4.65      5.58 o 
   4   1  12       47.76       37.40      5.23 o 
   5   1  12        2.09        2.02      4.75 o 
   6   1  12        2.79        0.74      5.42 o 
   7   1  12        1.16        1.53      6.08 o 
   8   1  12        3.14       -2.02      7.66 o 
   9   1  12        1.63        5.47      8.69 o 
  10   1  12        0.50        1.20     25.12 o 
 -10   2  12        0.56      -10.65     11.15 o 
  -9   2  12       15.60        8.25      3.14 o 
  -8   2  12       68.41       70.97      6.74 o 
  -7   2  12        0.68        5.31      4.55 o 
  -6   2  12        2.64        3.35      3.97 o 
  -5   2  12      114.53      120.14      9.42 o 
  -4   2  12      151.81      160.26      4.57 o 
  -3   2  12       16.28       16.19      2.24 o 
  -2   2  12      119.62      110.56      6.75 o 
  -1   2  12      278.90      315.47     14.78 o 
   0   2  12      201.71      207.17     12.98 o 
   1   2  12      643.34      712.75     20.86 o 
   2   2  12      398.84      464.89     12.61 o 
   3   2  12       92.01       76.60      5.80 o 
   4   2  12      138.52      124.94      8.60 o 
   5   2  12      251.43      214.85     10.45 o 
   6   2  12        7.84        0.53      5.47 o 
   7   2  12       73.00       49.54      7.56 o 
   8   2  12       79.48       85.50      9.47 o 
   9   2  12       12.23       14.44     10.19 o 
 -10   3  12       35.16       34.38     13.32 o 
  -9   3  12       11.45        5.47      4.49 o 
  -8   3  12       12.39       14.29      5.41 o 
  -7   3  12        0.19       -1.08      4.09 o 
  -6   3  12        3.38        3.29      4.35 o 
  -5   3  12        2.09       -2.21      3.87 o 
  -4   3  12       23.33       20.30      2.76 o 
  -3   3  12       35.29       35.64      3.84 o 
  -2   3  12       24.48       17.25      3.18 o 
  -1   3  12        0.98        4.79      4.11 o 
   0   3  12       17.66        3.51      5.19 o 
   1   3  12       17.28       10.43      4.77 o 
   2   3  12      290.55      324.07     11.85 o 
   3   3  12        1.26       -3.16      4.03 o 
   4   3  12       84.73       86.53      6.46 o 
   5   3  12       51.77       39.86      5.97 o 
   6   3  12        6.69        6.63      6.11 o 
   7   3  12        4.92       -0.02      6.08 o 
   8   3  12        0.58        2.95      7.74 o 
   9   3  12       46.35       50.27     14.27 o 
 -10   4  12        0.48       -2.39     16.15 o 
  -9   4  12        6.70       -0.21      6.43 o 
  -8   4  12       63.48       79.84     11.21 o 
  -7   4  12       72.13       85.76      7.55 o 
  -6   4  12       17.82       22.54      5.37 o 
  -5   4  12       62.15       60.91      4.65 o 
  -4   4  12      115.32      102.68      5.12 o 
  -3   4  12      254.01      222.08      8.98 o 
  -2   4  12       34.48       38.86      4.48 o 
  -1   4  12      181.46      171.67      7.89 o 
   0   4  12      193.19      196.63     10.46 o 
   1   4  12       74.26       82.73      7.40 o 
   2   4  12      190.00      204.92     15.30 o 
   3   4  12      201.98      217.57      9.18 o 
   4   4  12        7.07        0.25      4.33 o 
   5   4  12       21.12       30.37      7.71 o 
   6   4  12        0.16       -3.72      5.12 o 
   7   4  12       86.35       69.28      8.56 o 
   8   4  12       15.92       16.75     17.05 o 
   9   4  12       60.86       54.05     23.33 o 
  -9   5  12        7.87       -7.89      7.89 o 
  -8   5  12       10.28        9.52      6.78 o 
  -7   5  12        8.56        5.95      3.89 o 
  -6   5  12        0.07        0.60      2.82 o 
  -5   5  12        5.54        2.60      2.82 o 
  -4   5  12       20.72       21.82      3.44 o 
  -3   5  12       46.89       45.04      4.26 o 
  -2   5  12       59.69       53.21      5.69 o 
  -1   5  12       96.49      102.31      6.95 o 
   0   5  12        3.18       -0.36      4.83 o 
   1   5  12       13.70       11.59      4.99 o 
   2   5  12      164.13      171.77      8.92 o 
   3   5  12       13.64       13.35      4.70 o 
   4   5  12       19.95       18.78      5.33 o 
   5   5  12        3.03        2.94      5.43 o 
   6   5  12       26.72       24.93      5.82 o 
   7   5  12        7.66       -0.75      6.79 o 
   8   5  12       76.23       95.70     15.58 o 
  -8   6  12        1.13      -14.95     14.95 o 
  -7   6  12        0.35        1.87      3.80 o 
  -6   6  12       34.85       42.37      5.15 o 
  -5   6  12       39.51       43.64      4.82 o 
  -4   6  12        9.50       17.61      3.85 o 
  -3   6  12       90.08       75.00      5.80 o 
  -2   6  12       70.33       77.94      5.39 o 
  -1   6  12        2.80       14.42      5.55 o 
   0   6  12       40.51       35.73      6.91 o 
   1   6  12        0.53       -1.35      3.95 o 
   2   6  12       73.81       88.17      7.68 o 
   3   6  12       78.69       98.99      7.51 o 
   4   6  12        0.44       -4.56      5.45 o 
   5   6  12        0.32       -4.06      8.00 o 
   6   6  12        6.12       -6.65      8.62 o 
   7   6  12        2.46       -8.03      8.61 o 
  -7   7  12        4.01        3.65      4.72 o 
  -6   7  12       50.17       46.47      6.72 o 
  -5   7  12       10.52       10.97      4.92 o 
  -4   7  12        0.01        1.79      4.27 o 
  -3   7  12       40.60       35.69      5.00 o 
  -2   7  12        5.81        6.25      7.09 o 
  -1   7  12       51.06       45.63      6.53 o 
   0   7  12       22.49       25.40      4.05 o 
   1   7  12      113.31      120.28      6.15 o 
   2   7  12       27.40       30.32      5.22 o 
   3   7  12       33.39       41.40      6.91 o 
   4   7  12        0.43        4.64      5.93 o 
   5   7  12        7.20        9.87      6.81 o 
   6   7  12        5.76      -14.35     14.35 o 
  -6   8  12        0.25       -2.82      6.87 o 
  -5   8  12        1.62       -0.89      6.94 o 
  -4   8  12        5.75       15.59      5.83 o 
  -3   8  12        0.32        1.20      4.90 o 
  -2   8  12       45.24       37.10      6.42 o 
  -1   8  12       26.45       24.95      4.77 o 
   0   8  12        0.62        4.26      2.92 o 
   1   8  12       41.98       41.58      3.16 o 
   2   8  12        0.93       -1.75     15.37 o 
   3   8  12        8.45        0.64      7.68 o 
   4   8  12        4.71       11.36     17.94 o 
  -3   9  12        0.02        5.26      7.46 o 
  -2   9  12        2.20        7.83      7.68 o 
  -1   9  12       33.01       21.64      9.01 o 
   0   9  12       34.17       39.98      9.67 o 
   1   9  12        4.13        4.63     11.25 o 
   2   9  12       25.86       30.90     12.89 o 
 -10   1  13        4.10      -10.17     17.34 o 
  -9   1  13        3.40       -1.20      8.46 o 
  -8   1  13       16.30       16.31      5.02 o 
  -7   1  13        0.98        1.86      4.96 o 
  -6   1  13       83.06       83.98      9.57 o 
  -5   1  13       21.60        9.45      6.18 o 
  -4   1  13      244.43      315.85     10.88 o 
  -3   1  13       28.61       20.64      3.02 o 
  -2   1  13       14.12       24.83      3.56 o 
  -1   1  13      318.47      341.33     15.40 o 
   0   1  13      129.39      133.81     10.54 o 
   1   1  13      773.92      874.75     29.25 o 
   2   1  13        0.10       -3.04      4.32 o 
   3   1  13       54.33       53.79      6.22 o 
   4   1  13      191.47      211.70     10.94 o 
   5   1  13       13.61       15.56      5.88 o 
   6   1  13       21.81       18.71      6.98 o 
   7   1  13        2.85       -6.78      6.78 o 
   8   1  13       36.73       27.27      9.35 o 
 -10   2  13        3.27        7.77     17.34 o 
  -9   2  13        0.02       -2.51     13.70 o 
  -8   2  13       26.28       30.42      5.79 o 
  -7   2  13        0.16        2.56      3.86 o 
  -6   2  13        6.91        0.78      5.40 o 
  -5   2  13        5.63        3.76      4.46 o 
  -4   2  13       64.75       64.97      4.97 o 
  -3   2  13       32.88       27.41      2.80 o 
  -2   2  13        4.35        6.47      4.07 o 
  -1   2  13       32.38       27.27      9.24 o 
   0   2  13      394.87      485.65     16.69 o 
   1   2  13      709.46      811.58     24.03 o 
   2   2  13       14.46       10.11      4.48 o 
   3   2  13       59.85       47.91      6.16 o 
   4   2  13       83.86       74.39      7.13 o 
   5   2  13      106.36       90.42      8.11 o 
   6   2  13        6.07        4.25      5.67 o 
   7   2  13        1.26       -4.44      6.60 o 
   8   2  13        0.81       15.89     11.77 o 
   9   2  13        2.55       -5.38     14.95 o 
  -9   3  13       11.52       13.56     11.62 o 
  -8   3  13        1.62        3.40      4.96 o 
  -7   3  13        7.59        8.36      4.90 o 
  -6   3  13       49.80       45.53      6.37 o 
  -5   3  13       86.62       84.49      8.49 o 
  -4   3  13       21.99       17.89      2.27 o 
  -3   3  13       16.71       34.58      4.14 o 
  -2   3  13        1.67       -1.01      3.06 o 
  -1   3  13      160.47      161.48     14.25 o 
   0   3  13       65.81       70.29      8.29 o 
   1   3  13        9.43        8.53      5.81 o 
   2   3  13      299.89      309.35     10.89 o 
   3   3  13       61.11       65.92      6.12 o 
   4   3  13       35.59       27.36      8.54 o 
   5   3  13      103.34      104.91      8.97 o 
   6   3  13        6.18        6.83      5.98 o 
   7   3  13       21.36       17.09      7.66 o 
   8   3  13        5.01       -0.04     10.73 o 
  -9   4  13        0.64       -8.37     20.93 o 
  -8   4  13        0.04        7.13      5.43 o 
  -7   4  13       21.33       13.18      5.66 o 
  -6   4  13       22.14       24.47      5.46 o 
  -5   4  13        0.17       -2.40      3.41 o 
  -4   4  13        1.74        2.51      3.23 o 
  -3   4  13        2.49        2.33      3.22 o 
  -2   4  13        0.36        4.10      3.74 o 
  -1   4  13       73.86       54.90      6.52 o 
   0   4  13       13.09        9.34      5.51 o 
   1   4  13       80.39       66.24      6.15 o 
   2   4  13       12.91        3.35      6.61 o 
   3   4  13        2.67        3.98      4.34 o 
   4   4  13        1.46       -0.23      5.09 o 
   5   4  13        0.27        1.22      5.11 o 
   6   4  13        7.31        6.06      5.94 o 
   7   4  13       22.97       20.54     12.86 o 
   8   4  13        0.24        3.59     13.16 o 
  -8   5  13       18.36        4.62     10.92 o 
  -7   5  13        3.12       -1.24      4.87 o 
  -6   5  13       58.29       66.67      4.94 o 
  -5   5  13       13.22       10.03      4.98 o 
  -4   5  13       41.07       44.37      5.13 o 
  -3   5  13       33.52       40.72      7.40 o 
  -2   5  13      103.46       96.58      7.02 o 
  -1   5  13       96.74       90.03      7.38 o 
   0   5  13        4.18       15.20      5.48 o 
   1   5  13       32.61       29.96      5.66 o 
   2   5  13        0.11       -1.22      4.25 o 
   3   5  13       24.39       23.63      5.58 o 
   4   5  13       89.79       94.20      7.47 o 
   5   5  13       48.31       49.63      7.07 o 
   6   5  13       41.45       49.77     13.36 o 
   7   5  13        8.29        2.63     13.16 o 
  -8   6  13        0.02      -13.09     13.09 o 
  -7   6  13        0.70        3.40      7.09 o 
  -6   6  13        1.15       -1.84      5.62 o 
  -5   6  13        0.08       -4.03      4.55 o 
  -4   6  13       27.20       28.53      4.87 o 
  -3   6  13       26.93       18.13      6.72 o 
  -2   6  13        7.75       11.04      4.61 o 
  -1   6  13        0.42        1.29      5.59 o 
   0   6  13       34.17       38.68      6.58 o 
   1   6  13        5.86       10.24      4.80 o 
   2   6  13        1.95        0.98      5.02 o 
   3   6  13       26.99       32.32      6.20 o 
   4   6  13       95.88       97.29      8.40 o 
   5   6  13        1.58       -4.89      8.34 o 
   6   6  13       10.28       18.27      9.34 o 
  -6   7  13        8.98       15.10     10.71 o 
  -5   7  13        8.43        5.98      5.53 o 
  -4   7  13       11.17        8.13      4.67 o 
  -3   7  13        7.38        7.48      4.03 o 
  -2   7  13       24.37       15.12      4.99 o 
  -1   7  13      118.84      149.39      8.50 o 
   0   7  13        0.06       -1.27      4.25 o 
   1   7  13       31.93       24.26      7.04 o 
   2   7  13        3.83        2.05      9.06 o 
   3   7  13      123.43      121.70      9.93 o 
   4   7  13       15.19        2.99     20.93 o 
  -4   8  13        7.56       -0.56      7.67 o 
  -3   8  13        1.74        0.29      5.60 o 
  -2   8  13       68.01       60.44      7.37 o 
  -1   8  13       44.74       42.93      5.89 o 
   0   8  13       23.40       17.20      8.69 o 
   1   8  13       21.47        5.09     11.41 o 
   2   8  13        4.29       -9.69     23.32 o 
   3   8  13       25.51       30.50     18.54 o 
  -9   0  14        1.03       -0.08      9.27 o 
  -8   0  14        4.68        1.58      7.48 o 
  -7   0  14       61.12       61.01     14.36 o 
  -6   0  14       20.40       11.96      8.97 o 
  -5   0  14       15.61        1.79      8.37 o 
  -4   0  14       14.73       15.55     12.56 o 
  -3   0  14      207.90      187.51     10.95 o 
  -2   0  14      702.17      857.25     33.62 o 
  -1   0  14      775.39      915.93     36.02 o 
   0   0  14        1.68       -4.00      7.32 o 
   1   0  14        0.04        2.30      6.30 o 
   2   0  14       23.96       27.51      9.13 o 
   3   0  14       80.20       64.48      8.73 o 
   4   0  14       44.94       47.28     10.29 o 
   5   0  14       28.78        8.90      8.06 o 
   6   0  14       14.36       10.28      8.53 o 
   7   0  14       13.18       11.23     11.20 o 
  -9   1  14        0.06       -8.37      8.37 o 
  -8   1  14       21.93        9.13      4.83 o 
  -7   1  14        0.00        8.21      9.27 o 
  -6   1  14        0.82        7.61      6.12 o 
  -5   1  14        8.89        5.16      6.03 o 
  -4   1  14        0.68       -0.44      1.74 o 
  -3   1  14       22.27       22.12      5.27 o 
  -2   1  14      120.18      128.80      7.12 o 
  -1   1  14       85.77       79.25      6.51 o 
   0   1  14      267.55      284.56     12.24 o 
   1   1  14        5.27        6.80      5.05 o 
   2   1  14        0.79        5.22      4.27 o 
   3   1  14        0.01        2.08      7.27 o 
   4   1  14       10.20        5.78      5.68 o 
   5   1  14        6.94       -0.69      7.23 o 
   6   1  14       17.87       15.64      7.35 o 
   7   1  14        2.46        0.24      8.53 o 
   8   1  14       13.68       -2.39     15.55 o 
  -9   2  14       31.97       39.48     26.92 o 
  -8   2  14        3.05       11.17      7.29 o 
  -7   2  14        9.90        9.55      5.56 o 
  -6   2  14        2.80       -3.93      5.58 o 
  -5   2  14        0.41        2.68      8.11 o 
  -4   2  14       13.35       19.17      3.53 o 
  -3   2  14      212.62      246.39      7.86 o 
  -2   2  14       85.91       99.18      6.49 o 
  -1   2  14      520.24      587.15     23.15 o 
   0   2  14      113.12      115.22      9.94 o 
   1   2  14       76.19       59.82      7.70 o 
   2   2  14        3.65        6.99      5.23 o 
   3   2  14      105.33      104.88      8.84 o 
   4   2  14       37.03       24.88      7.81 o 
   5   2  14       87.21       88.60      9.18 o 
   6   2  14        6.63       12.82      8.53 o 
   7   2  14      108.23       81.36     19.74 o 
  -9   3  14        0.01       10.17     17.94 o 
  -8   3  14        3.44        2.89      5.29 o 
  -7   3  14        7.59        2.46      6.22 o 
  -6   3  14        2.06        2.14      5.21 o 
  -5   3  14        0.05        3.96      6.82 o 
  -4   3  14       76.17       69.35      3.54 o 
  -3   3  14        5.96        6.25      5.95 o 
  -2   3  14       14.97       13.63      6.89 o 
  -1   3  14        0.65        6.88      5.01 o 
   0   3  14       33.30       34.51      6.53 o 
   1   3  14       21.33       19.41      5.70 o 
   2   3  14      135.72      130.34      9.41 o 
   3   3  14       13.52       20.15      6.67 o 
   4   3  14        0.03        5.17      6.03 o 
   5   3  14        2.29       -1.39      5.94 o 
   6   3  14        0.09        6.43      8.96 o 
   7   3  14       20.15        6.58     13.76 o 
  -8   4  14        6.27        3.95     14.35 o 
  -7   4  14       58.02       50.61      8.58 o 
  -6   4  14        0.13       -4.73      4.96 o 
  -5   4  14       66.34       58.01      7.51 o 
  -4   4  14        6.95        4.79      4.31 o 
  -3   4  14       84.46       89.81      6.39 o 
  -2   4  14       11.47       13.29      4.59 o 
  -1   4  14        0.03       -4.83      4.83 o 
   0   4  14      124.76      143.28     10.93 o 
   1   4  14       73.32       69.42      7.27 o 
   2   4  14       58.19       59.26      6.36 o 
   3   4  14        3.05       -1.42      5.15 o 
   4   4  14       58.37       60.70      7.72 o 
   5   4  14       14.40        9.34      7.34 o 
   6   4  14        4.98       12.56     11.36 o 
   7   4  14        1.59      -13.16     13.16 o 
  -7   5  14        2.81       13.96      7.34 o 
  -6   5  14        0.32        3.12      5.58 o 
  -5   5  14       31.55       21.40      4.30 o 
  -4   5  14       23.36       13.12      4.34 o 
  -3   5  14       11.47       12.46      5.33 o 
  -2   5  14        6.20        7.34      6.04 o 
  -1   5  14       70.12       62.81      7.01 o 
   0   5  14       55.63       56.39      6.72 o 
   1   5  14        1.59        0.20      4.96 o 
   2   5  14        0.09       -5.00      5.00 o 
   3   5  14       39.42       47.45      6.94 o 
   4   5  14        0.32       -7.13      7.13 o 
   5   5  14        0.02       11.60      7.79 o 
   6   5  14       13.02       16.75     15.55 o 
  -6   6  14       15.33       10.49      8.44 o 
  -5   6  14        2.00       10.05      5.45 o 
  -4   6  14       15.93        3.59      5.04 o 
  -3   6  14       16.37        1.76      7.36 o 
  -2   6  14       42.37       39.22      5.89 o 
  -1   6  14       53.63       54.60      8.10 o 
   0   6  14       30.12       30.75      5.81 o 
   1   6  14        6.88        1.38      6.88 o 
   2   6  14       42.41       28.58      6.63 o 
   3   6  14       38.69       27.87     10.07 o 
   4   6  14       30.48       21.57      8.73 o 
  -5   7  14        5.69        4.44     11.08 o 
  -4   7  14        0.11       -0.40      5.58 o 
  -3   7  14        0.18       -5.03      5.03 o 
  -2   7  14        2.03       -2.38      6.30 o 
  -1   7  14        1.04       -5.70      5.70 o 
   0   7  14       10.04        4.89      5.75 o 
   1   7  14        2.01       10.95      6.45 o 
   2   7  14       10.61       13.59     12.92 o 
   3   7  14        0.22        5.98     16.15 o 
  -1   8  14        3.91       11.17     14.65 o 
   0   8  14       72.85       89.39     17.95 o 
  -8   1  15        0.00       -5.41      6.99 o 
  -7   1  15        1.58        7.08      6.72 o 
  -6   1  15       92.42       86.78     12.65 o 
  -5   1  15       25.54       27.15     12.86 o 
  -4   1  15        2.14       -3.39      6.97 o 
  -3   1  15       41.71       55.05      8.55 o 
  -2   1  15        5.10       10.65      3.98 o 
  -1   1  15       12.45       11.29      8.09 o 
   0   1  15        8.44        9.78      6.91 o 
   1   1  15      143.06      166.43     11.30 o 
   2   1  15       21.34       22.97      5.49 o 
   3   1  15        6.17        3.91      5.72 o 
   4   1  15       76.11       66.85      8.46 o 
   5   1  15       27.17       14.83      7.17 o 
   6   1  15        6.39        1.14     12.70 o 
   7   1  15       24.74      -13.76     16.75 o 
  -8   2  15        9.40       -1.79     17.94 o 
  -7   2  15        0.44       -2.31      7.87 o 
  -6   2  15        2.16        4.28      7.86 o 
  -5   2  15       23.85       15.17      6.76 o 
  -4   2  15        0.00        3.07      3.22 o 
  -3   2  15       22.92       20.80      3.31 o 
  -2   2  15        8.50       10.16      5.50 o 
  -1   2  15      116.96      119.19      7.66 o 
   0   2  15        7.57        6.29      5.42 o 
   1   2  15        2.18       11.38      6.02 o 
   2   2  15        0.00        6.44      7.25 o 
   3   2  15        0.03       -5.26      7.19 o 
   4   2  15       16.99       12.20      7.31 o 
   5   2  15       30.85        8.68      9.59 o 
   6   2  15        5.55       10.77     14.95 o 
  -8   3  15        1.39       -9.27      9.91 o 
  -7   3  15        5.54        3.40      6.33 o 
  -6   3  15       55.06       56.04      9.23 o 
  -5   3  15        0.06       -9.35      9.35 o 
  -4   3  15       95.58      105.38      8.43 o 
  -3   3  15       69.94       60.57      4.65 o 
  -2   3  15       13.18       17.71      4.85 o 
  -1   3  15        5.59        0.48      5.20 o 
   0   3  15       44.80       55.57      7.85 o 
   1   3  15      122.93      108.56      8.20 o 
   2   3  15       29.67       15.30      6.42 o 
   3   3  15        4.11       16.37      6.84 o 
   4   3  15       32.99       22.35      7.21 o 
   5   3  15        8.20       -5.01     10.77 o 
   6   3  15        0.21        7.18     13.76 o 
  -7   4  15        4.39        8.07      7.14 o 
  -6   4  15        0.77       -3.30      6.70 o 
  -5   4  15        0.05        9.33      6.81 o 
  -4   4  15       35.73       27.19      3.50 o 
  -3   4  15        2.31       -1.26      4.77 o 
  -2   4  15       13.35       11.34      4.60 o 
  -1   4  15       31.90       25.13      7.54 o 
   0   4  15        3.88        6.20      8.66 o 
   1   4  15        0.21       -0.99      5.28 o 
   2   4  15       11.75       12.96      6.18 o 
   3   4  15       50.07       33.38      8.65 o 
   4   4  15        3.97       -5.48      9.57 o 
   5   4  15       36.28       20.34     17.94 o 
  -6   5  15       13.74        0.52     12.95 o 
  -5   5  15       10.00       -7.24      9.48 o 
  -4   5  15        9.25       18.80      4.74 o 
  -3   5  15       26.85       23.68      5.98 o 
  -2   5  15       15.65       15.99      5.76 o 
  -1   5  15       11.18       11.12      5.96 o 
   0   5  15       18.99       25.23      6.88 o 
   1   5  15      176.09      172.84     12.42 o 
   2   5  15       66.49       78.35     11.86 o 
   3   5  15       29.60       18.75     13.20 o 
   4   5  15       24.03       10.50     17.05 o 
  -5   6  15        2.20        2.85     16.18 o 
  -4   6  15        8.88       15.22      8.46 o 
  -3   6  15        9.16       15.84      9.18 o 
  -2   6  15        0.65        0.02      6.30 o 
  -1   6  15        3.49       10.08      6.93 o 
   0   6  15        0.77        2.98      5.54 o 
   1   6  15        4.73       -2.01      7.23 o 
   2   6  15        2.83       -6.56     10.00 o 
   3   6  15        3.89       11.95      9.02 o 
  -2   7  15        4.92        5.64      8.21 o 
  -1   7  15        1.43       -5.77      6.31 o 
   0   7  15        0.01       17.68     15.15 o 
  -7   0  16       13.01       21.53     15.55 o 
  -6   0  16        8.59        7.18     15.55 o 
  -5   0  16       35.68       21.53     13.76 o 
  -4   0  16       76.02       68.19     17.95 o 
  -3   0  16      361.55      442.16     24.66 o 
  -2   0  16       22.38       19.76     22.43 o 
  -1   0  16        0.37       -0.53     15.85 o 
   0   0  16      117.06      116.43     20.64 o 
   1   0  16       77.91       47.15      9.50 o 
   2   0  16        3.37       -7.99      7.99 o 
   3   0  16       60.89       32.86     10.28 o 
   4   0  16       87.38       81.57     51.75 o 
   5   0  16      126.55       70.60     22.73 o 
  -7   1  16        0.01       -6.01      7.75 o 
  -6   1  16        0.45       -4.39      9.06 o 
  -5   1  16       27.58        7.18     14.35 o 
  -4   1  16        1.82        2.51     14.95 o 
  -3   1  16       86.04       86.52      5.20 o 
  -2   1  16      119.44      111.04     10.45 o 
  -1   1  16      112.33      102.51      8.39 o 
   0   1  16        0.91        2.73      6.91 o 
   1   1  16        1.50        4.69      4.95 o 
   2   1  16        5.03       14.49      5.99 o 
   3   1  16        5.00        1.04      9.38 o 
   4   1  16        0.43       -8.25      8.25 o 
   5   1  16        9.09        4.16     11.13 o 
  -7   2  16       12.23       -2.98      6.94 o 
  -6   2  16        8.39        1.09      9.06 o 
  -5   2  16        5.69       15.01     10.78 o 
  -4   2  16       25.38       17.46     10.55 o 
  -3   2  16        1.12        2.05      3.00 o 
  -2   2  16       41.10       64.82      7.40 o 
  -1   2  16        0.06        2.93      5.92 o 
   0   2  16       11.11        0.79      7.13 o 
   1   2  16        9.82       10.41      5.38 o 
   2   2  16        1.50        7.02      5.96 o 
   3   2  16       11.10        8.85      8.27 o 
   4   2  16       22.60       12.52     10.77 o 
   5   2  16        4.75      -18.62     19.44 o 
  -6   3  16        4.17        4.88      7.69 o 
  -5   3  16        7.85       -5.53      7.55 o 
  -4   3  16       15.76       16.01      7.60 o 
  -3   3  16        0.78        6.74      3.99 o 
  -2   3  16       22.76       17.24      4.49 o 
  -1   3  16       59.18       41.65      8.02 o 
   0   3  16       19.16        6.91      8.07 o 
   1   3  16        0.59       -5.62      5.62 o 
   2   3  16       33.47       19.53     11.07 o 
   3   3  16        0.00        8.92     11.06 o 
   4   3  16        1.22        5.31     16.45 o 
   5   3  16        0.49       23.92     16.75 o 
  -6   4  16        8.42        4.50     10.79 o 
  -5   4  16        1.73       -3.40      7.71 o 
  -4   4  16       30.13       15.31      6.59 o 
  -3   4  16       79.32       80.86      7.41 o 
  -2   4  16      175.21      198.06     12.15 o 
  -1   4  16        9.62        8.67      6.81 o 
   0   4  16        2.55       -2.01      9.82 o 
   1   4  16      134.38      118.95     11.93 o 
   2   4  16        6.64        8.46      7.88 o 
   3   4  16       41.30       35.24     13.51 o 
   4   4  16       10.35       11.36     19.74 o 
  -4   5  16        6.99        4.30      9.75 o 
  -3   5  16        0.02       -6.18      6.18 o 
  -2   5  16        0.22        6.57      9.67 o 
  -1   5  16       39.34       26.51     10.27 o 
   0   5  16       77.27       64.19     13.18 o 
   1   5  16        9.06       22.63     12.05 o 
   2   5  16       49.72       55.38     11.78 o 
  -1   6  16       28.71       35.47     10.90 o 
  -5   1  17       18.87       10.81     10.30 o 
  -4   1  17        0.56       -9.44      9.88 o 
  -3   1  17       60.08       57.36      5.07 o 
  -2   1  17        6.54        8.05      5.86 o 
  -1   1  17       25.75       16.76      6.33 o 
   0   1  17       40.18       39.30      7.34 o 
   1   1  17        8.87       12.54      7.80 o 
   2   1  17       41.70       46.94     11.28 o 
   3   1  17        3.90      -12.33     12.33 o 
   4   1  17        0.42       16.80     13.60 o 
  -5   2  17        5.32      -12.17     12.17 o 
  -4   2  17       27.07       28.37     12.92 o 
  -3   2  17        8.15        8.10     12.86 o 
  -2   2  17       24.52       31.38      6.99 o 
  -1   2  17        1.99        9.60      7.30 o 
   0   2  17        0.02        2.05      8.58 o 
   1   2  17       13.07       11.30      7.41 o 
   2   2  17       14.49        9.46     10.06 o 
   3   2  17        0.35       13.40      9.69 o 
  -4   3  17        3.09       -7.88     14.97 o 
  -3   3  17        1.70        6.38     10.19 o 
  -2   3  17        3.18       -1.93      5.08 o 
  -1   3  17        9.58        7.70      7.51 o 
   0   3  17       29.12       20.19     10.17 o 
   1   3  17      105.29       90.04     14.98 o 
   2   3  17        9.71       -2.32     11.14 o 
  -3   4  17       28.91       35.61     14.13 o 
  -2   4  17        6.17       18.65      9.54 o 
  -1   4  17        1.09       -3.55      6.94 o 
   0   4  17        4.70        4.24     10.04 o 
   1   4  17        8.96        5.08     10.15 o 
   0   0  18       12.83        8.37     10.77 o 
   1   0  18       19.04       26.91     14.35 o 
   0   1  18       16.60        4.89      8.85 o 
                                                 
